# Supplementary material for: Functional Relevance of Citrulline in the Vegetative Tissues of Watermelon During Abiotic Stresses
Source: Front Plant Sci. 2020 May 5;11:512. doi: 10.3389/fpls.2020.00512 (PMC7216109; doi:10.3389/fpls.2020.00512)
Supplement: Supplementary file 16 [file Table_2.XLSX]

## Sheet: Sheet1
Supplementary Table S2: Changes in the amounts of free amino acids in drought stressed tissues of watermelon variety 'Crimson Sweet'.
The values represent means (pmol/mg FW) ± SD (n=3 or 4) detected in leaf tissues at 8 (Leaf I and stem) and 24 DAT (Leaf II) due to drought stress. Asterisk (*) represents significant difference (p <0.05) Student's T-Test. DAT = Days after initiation of drought treatment; FW- Fresh weight.
	Leaf I			Leaf II			Stem
	Control	Drought	Fold-change	Control	Drought	Fold-change	Control	Drought	Fold-change
Alanine	1620 ± 135	1548 ± 116	0.955247	573 ± 125	1173 ± 185*	2.04803	750 ± 39.0	4378 ± 403*	5.83667
Arginine	108 ± 21.0	1488 ± 702	13.8	365 ± 252	1708 ± 916	4.7	125 ± 21.8	3493 ± 757*	27.9
Asparagine	103 ± 4.8	170 ± 10.8*	1.65854	100 ± 20.4	223 ± 65.4	2.225	120 ± 7.1	1138 ± 99.1*	9.47917
Aspartic Acid	1050 ± 94.6	1603 ± 220	1.52619	1543 ± 282	2415 ± 571	1.56564	1223 ± 38.2	1633 ± 43.1*	1.33538
Citrulline	143 ± 39.7	5420 ± 1950*	38	550 ± 182	1815 ± 500	3.3	1035 ± 278	16058 ± 1479*	15.5
Glutamic Acid	2325 ± 216	6393 ± 637*	2.74946	3150 ± 524	3953 ± 684	1.25476	983 ± 53.3	2525 ± 173*	2.56997
Glutamine	250 ± 60.4	535 ± 55.0*	2.14	640 ± 176	1728 ± 548	2.69922	2363 ± 397	25915 ± 4244*	10.9693
Glycine	198 ± 24.6	478 ± 106*	2.41772	323 ± 67.5	495 ± 84.2	1.53488	180 ± 33.2	2565 ± 86.1*	14.25
Histidine	80.0 ± 10.0	218 ± 61.3	2.71875	313 ± 96.8	488 ± 101	1.56	115 ± 6.5	1518 ± 98.6*	13.1957
Isoleucine	175 ± 63.0	303 ± 105	1.72857	250 ± 44.2	608 ± 171	2.43	285 ± 10.4	548 ± 548	1.92105
Leucine	87.5 ± 27.8	218 ± 52.7	2.48571	100 ± 35.4	490 ± 191	4.9	123 ± 10.3	1073 ± 110*	8.7551
L-Ornithine	0.1 ± 0.1	90 ± 50.5	900	0.1 ± 0.1	153 ± 129	1525	0.1 ± 0.1	1673 ± 352*	16725
Lysine	90.0 ± 43.4	490 ± 199	5.44444	97.5 ± 20.2	335 ± 89.3*	3.4359	35.0 ± 5.0	1300 ± 108*	37.1429
Methionine	42.5 ± 2.5	67.5 ± 8.5*	1.58824	45.0 ± 2.9	50.0 ± 4.1	1.11111	60.0 ± 4.1	320 ± 33.9*	5.33333
Phenylalanine	70.0 ± 8.2	215 ± 58.5*	3.07143	92.5 ± 27.8	260 ± 87.3	2.81081	293 ± 33.3	603 ± 44.0*	2.05983
Proline	138 ± 22.5	333 ± 47.7*	2.41818	185 ± 40.9	333 ± 49.6	1.7973	65.0 ± 2.9	1685 ± 95.0*	25.9231
Serine	523 ± 78.4	1398 ± 146*	2.67464	380 ± 107	915 ± 193*	2.40789	650 ± 73.6	2478 ± 26.9*	3.81154
Threonine	130 ± 38.9	238 ± 64.7	1.82692	120 ± 57.0	480 ± 165	4	168 ± 22.9	1533 ± 55.7*	9.14925
Tryptophan	37.5 ± 34.2	353 ± 165	9.4	588 ± 248	423 ± 148	0.719149	20.0 ± 4.1	400 ± 15.8*	20
Tyrosine	65.0 ± 5.0	82.5 ± 7.5	1.26923	62.5 ± 9.5	95.0 ± 22.5	1.52	75.0 ± 2.9	425 ± 67.4*	5.66667
Valine	158 ± 44.4	423 ± 80.6*	2.68254	178 ± 57.2	790 ± 319	4.4507	173 ± 16.5	2808 ± 208*	16.2754
