# Supplementary material for: Functional Relevance of Citrulline in the Vegetative Tissues of Watermelon During Abiotic Stresses
Source: Front Plant Sci. 2020 May 5;11:512. doi: 10.3389/fpls.2020.00512 (PMC7216109; doi:10.3389/fpls.2020.00512)
Supplement: Supplementary file 17 [file Table_3.XLSX]

## Sheet: Sheet1
Supplementary Table S3 . Detail statistics of DGE sequencing. The total mapped reads represent numbers of reads being mapped on the watermelon genome, Uniquely and multiple mapped reads represent numbers of reads being mapped on single or multiple positions of the genome, Q20(%) and Q30(%) represent percent Phred values greater than 20 or 30 base number contain the percentage of total bases, resp…
Sample name	CT_1	CT_2	CT_3	DT_1	DT_2	DT_3
Total reads	47517466	40236286	48693398	50075214	50531618	47335770
Total mapped reads	46343237	39380151	47635066	48963860	49501772	46335689
Uniquely mapped reads	44049547	37732533	45642406	46906482	47393106	44443445
Multiple mapped reads	2293690	1647618	1992660	2057378	2108666	1892244
Total mapping rate	0.9753	0.9787	0.9783	0.9778	0.9796	0.9789
Uniquely mapping rate	0.927	0.9378	0.9373	0.9367	0.9379	0.9389
Multiple mapping rate	0.0483	0.0409	0.0409	0.0411	0.0417	0.04
Q20(%)	98.12	98.23	98.2	97.97	98.17	98.02
Q30(%)	94.62	94.78	94.8	94.16	94.62	94.23
GC content(%)	46.47	44.86	46.05	45.07	45.05	45.24
