# Supplementary material for: Functional Relevance of Citrulline in the Vegetative Tissues of Watermelon During Abiotic Stresses
Source: Front Plant Sci. 2020 May 5;11:512. doi: 10.3389/fpls.2020.00512 (PMC7216109; doi:10.3389/fpls.2020.00512)
Supplement: Supplementary file 18 [file Table_4.XLSX]

## Sheet: DEG_up
Supplementary Table S4: List of differentially expressed genes upregulated in leaf tissues 8 DAT in the cultivar 'Crimson Sweet'. DAT = Days after initiation of drought treatment
gene_id	gene_start of combined_gene_info	gene_end of combined_gene_info	gene_length of combined_gene_info	gene_description of combined_gene_info	log2FoldChange	pvalue
ClCG06G012810	26009257	26009700	444	glycine-rich protein LENGTH=162	10.62	1.3e-56
ClCG01G000120	94076	94855	726	heat shock protein 21 LENGTH=227	9.328	2.14e-56
ClCG09G008700	8270507	8272540	937	S-RNase	8.8858	6.26e-53
ClCG02G006430	7376677	7378076	619	22.7 kDa class IV heat shock protein	8.7192	9.58e-32
Novel00340	22525374	22526435	1062	PREDICTED: 18.1 kDa class I heat shock protein-like [Cucumis melo]	8.4266	2.09e-43
ClCG03G006720	7529442	7530588	657	Protein TIFY 5A	8.3764	1.22e-41
ClCG10G011650	25462164	25465478	1248	Galactinol synthase 6	8.0641	6.51e-37
ClCG05G018130	30437304	30437774	471	17.5 kDa class II heat shock protein	7.7522	5.65e-46
ClCG11G011300	22417393	22419832	2155	70 kDa heat shock protein	7.5425	2.75e-50
ClCG09G012030	13134974	13140976	1313	Acetylornithine deacetylase, putative	7.4424	1.95e-33
ClCG09G008550	8108987	8109907	921	Plant-specific domain TIGR01615 family protein	7.309	1.17e-26
Novel00654	4361299	4362601	1221	HSP18.1A [Citrullus lanatus]	7.2925	5.38e-26
ClCG02G000540	592553	593097	273	ST63-2	7.007	2.25e-18
ClCG05G008820	9586081	9588598	1498	Protein phosphatase 2c, putative	6.5215	2.97e-45
ClCG05G006210	6178299	6178859	441	Senescence-associated family protein	6.373	2.05e-13
ClCG08G000690	1535855	1538469	1128	Transmembrane protein 205	6.3014	3.92e-19
ClCG02G008590	11380554	11382621	1148	Ras-related protein Rab-37	6.1161	4.97e-68
ClCG04G009600	24520453	24524716	1848	Threonine dehydratase	6.0713	1.35e-15
Novel00702	14296554	14300777	4115	PREDICTED: putative nuclease HARBI1 [Cucumis melo]	6.0558	5.15e-12
ClCG06G001060	1034769	1036956	1890	Hfr-2-like protein	5.8814	2.07e-29
ClCG03G006110	6383043	6384695	1087	Plant-specific domain TIGR01615 family protein	5.8421	3.16e-20
ClCG06G000330	353892	355029	727	Calmodulin, putative	5.7798	1.65e-17
ClCG10G019450	34419815	34420255	441	AT3g10020/T22K18_16	5.6925	2.31e-14
ClCG09G010110	9892578	9897549	2238	Chaperone DnaK	5.679	7.71e-34
ClCG06G000410	420967	423200	943	Glycine-rich protein-like	5.5296	2.15e-30
ClCG06G018250	31205227	31206498	828	BHLH transcription factor	5.5166	8e-14
ClCG07G008700	22953861	22960002	948	Dehydrin	5.3786	2.15e-29
ClCG09G018210	35196857	35201052	2647	ATP-dependent zinc metalloprotease FtsH	5.3772	1.89e-32
ClCG10G014960	29339461	29340291	705	Unknown protein	5.3592	7.43e-19
ClCG05G020660	32706409	32707503	1095	Seed dormancy protein	5.331	1.27e-11
ClCG10G016200	30863608	30874964	2096	Amino acid transporter, putative	5.294	1.04e-28
ClCG08G016680	28969208	28969657	450	Basic-leucine zipper (bZIP) transcription factor family protein LENGTH=262	5.1885	4.71e-09
ClCG03G003970	4324017	4325553	1030	Bidirectional sugar transporter N3	5.1848	4.93e-14
ClCG05G007620	8086489	8093700	2364	Protein phosphatase 2C family protein LENGTH=416	5.1367	1.45e-21
ClCG07G002830	2939018	2940343	1115	Plant-specific domain TIGR01615 family protein	5.1249	2.9e-22
ClCG05G021410	33416082	33416714	633	Glycine-rich cell wall structural protein 1	5.1241	4.87e-13
Novel00696	7668538	7672703	28083	-	5.0916	1.93e-08
ClCG02G009600	14890240	14891680	450	leucine-rich repeat/extensin 1 LENGTH=744	5.0523	5.49e-12
ClCG06G001050	1014815	1028591	2136	Hfr-2-like protein	4.965	1.62e-14
ClCG11G002980	3115534	3118965	1802	Nitrate transporter	4.7066	3.3e-24
ClCG02G021510	36013626	36016787	1131	Xyloglucan endotransglucosylase/hydrolase protein 31	4.6843	2e-18
ClCG05G005200	5023481	5026850	2260	Heat shock 70 kDa protein 1	4.6444	6.22e-35
Novel00123	15410823	15412150	1328	-	4.5775	7.18e-10
ClCG06G000770	739391	750026	2212	Protein WAX2	4.5276	1.48e-18
ClCG02G008410	10874425	10874811	387	Zinc finger protein CONSTANS-like protein	4.5139	1.01e-15
ClCG04G009920	24890537	24892016	1026	GDSL esterase/lipase	4.5132	1.33e-06
ClCG05G003170	3023698	3030283	1106	Non-imprinted in Prader-Willi/Angelman syndrome region protein, putative	4.51	3.77e-13
ClCG11G001700	1847141	1848766	939	Heat shock transcription factor A2	4.4049	2.68e-06
ClCG08G016590	28891010	28892976	583	cDNA, clone: J080009C14, full insert sequence	4.3992	8.45e-09
ClCG03G003930	4246531	4265265	3982	11-beta-hydroxysteroid dehydrogenase-like protein	4.3946	7.54e-08
ClCG10G016410	31065242	31067457	1816	Major facilitator superfamily protein LENGTH=596	4.3729	2.58e-08
ClCG03G003590	3948177	3949019	843	AtIII18x5-like protein	4.36	7.58e-06
ClCG06G006870	8071804	8074860	1305	1-aminocyclopropane-1-carboxylate oxidase-like protein	4.3575	1.01e-22
ClCG06G013790	27227560	27230797	1974	Auxin efflux carrier protein 3	4.3535	2.98e-14
ClCG04G010410	25383054	25387186	2117	Alpha/beta-Hydrolases superfamily protein	4.341	3.05e-26
ClCG02G003020	2957521	2959263	510	RING-H2 finger protein	4.2068	2.09e-19
ClCG01G018890	33348976	33351390	1090	Trehalose-6-phosphate phosphatase family protein	4.1728	1.89e-20
ClCG08G015820	28265326	28265544	219	Calcium-binding EF-hand family protein LENGTH=161	4.1645	5.88e-29
Novel00518	31343614	31345219	912	-	4.1441	1.39e-10
Novel00375	17602638	17618955	4316	-	4.1332	1.57e-05
ClCG09G005910	5062904	5072751	1565	Adenine nucleotide alpha hydrolases-like protein	4.0757	1.69e-05
ClCG02G011110	22994722	22999309	3481	Mechanosensitive ion channel family protein LENGTH=849	4.0075	4.5e-13
ClCG02G002460	2497528	2498343	650	Glycine-rich protein	3.9495	4.93e-27
ClCG01G000110	93296	93802	507	Emb|CAB85509.1	3.8949	4.74e-07
ClCG04G001590	5636226	5637491	1086	Transcription factor HBP-1b(C1)	3.8941	5.64e-06
ClCG10G007510	11140926	11141498	573	22.7 kDa class IV heat shock protein	3.871	4.51e-08
Novel00087	13236711	13237731	1021	-	3.8597	5.07e-05
ClCG06G012840	26041062	26049706	2473	nodulin MtN21 /EamA-like transporter family protein LENGTH=373	3.8219	3.24e-12
ClCG06G003010	3600837	3602237	1401	Hfr-2-like protein	3.8021	2.99e-12
ClCG05G003880	3620944	3623712	2327	Major facilitator superfamily protein LENGTH=542	3.758	3e-21
ClCG11G006460	7109703	7112578	1374	UDP-glycosyltransferase 1	3.7425	3.84e-10
ClCG06G003390	4040723	4043322	750	Reticulon-like protein	3.7393	4.51e-11
Novel01007	13713164	13713921	758	PREDICTED: uncharacterized protein LOC104898987 [Beta vulgaris subsp. vulgaris]	3.7346	0.00010303
ClCG11G006890	7648280	7649185	906	Emb|CAB62340.1	3.7293	1.04e-11
ClCG02G008920	12323280	12324754	1248	Kinase family protein	3.7231	1.17e-05
ClCG06G002810	3368947	3370714	1684	Cytochrome P450	3.7229	1.31e-26
ClCG05G003550	3350295	3353950	1907	3-ketoacyl-CoA thiolase B, putative	3.7	7.87e-24
Novel00337	19655041	19657736	2696	hypothetical protein MTR_3g105890 [Medicago truncatula]>gi|355492333|gb|AES73536.1| transmembrane protein, putative [Medicago truncatula]	3.6781	2.37e-05
ClCG00G000380	526082	546292	3990	DNA-directed RNA polymerase IV subunit 1	3.6736	6.89e-05
Novel00508	28561681	28565444	8175	-	3.6595	2.59e-29
ClCG11G002480	2593535	2595747	935	Heat stress transcription factor A-5	3.6368	3.58e-15
Novel00935	26311249	26312830	295	-	3.6349	5.44e-05
ClCG01G002890	2940675	2941735	840	Protein LURP-one-related 11	3.6284	3.45e-13
ClCG10G010040	22618130	22624082	3547	Peptidase M50, mammalian sterol-regulatory element binding protein	3.626	7.31e-38
Novel00889	21799735	21801456	2729	-	3.6246	0.00018236
ClCG10G002740	3177473	3178966	1087	Heat-shock protein, putative	3.6196	8.49e-15
ClCG04G002430	8247773	8250573	2634	Cation/H(+) antiporter 15	3.6151	8.25e-06
ClCG05G026230	37479648	37480936	1192	Heat shock protein, putative	3.5933	1.16e-20
ClCG01G013020	26145141	26147186	2046	U-box domain-containing protein	3.5773	1.64e-19
ClCG01G014680	29009237	29011165	753	Aquaporin-like superfamily protein LENGTH=268	3.5687	0.0003165
ClCG01G024050	37237626	37239061	915	DUF1264-domain-containing protein	3.5573	0.00030528
ClCG01G008680	10426168	10429298	773	17.4 kDa class I heat shock protein 3	3.5528	1.18e-12
ClCG09G022590	39611639	39614065	660	LOB domain-containing protein	3.5451	2.98e-05
ClCG10G000510	581345	584204	933	COS26 protein	3.5348	6.25e-20
ClCG04G000250	979159	985137	1153	Nuclear transcription factor Y subunit A-1, putative	3.5322	6.95e-09
ClCG06G011930	25060833	25067295	1503	Flavin containing monooxygenase 3-like	3.4928	7.1e-08
Novel00982	25644095	25650601	1544	-	3.4882	0.00029284
ClCG08G003330	8462362	8475188	1697	2-oxoisovalerate dehydrogenase alpha subunit, mitochondrial, putative, expressed	3.4879	6.59e-13
ClCG03G006740	7537242	7540277	1208	Alpha/beta-Hydrolases superfamily protein	3.465	2.4e-09
Novel00928	22925277	22934748	5998	BnaAnng27030D [Brassica napus]>gi|674943115|emb|CDX90164.1| BnaA08g18200D [Brassica napus]	3.4649	8.61e-13
ClCG09G013060	17377188	17377772	455	Proteinase inhibitor I-B	3.4618	0.00010167
ClCG06G007430	9085031	9088105	1665	Beta-amylase	3.4509	2.02e-12
ClCG04G011880	26843030	26846741	3113	Chaperone clpb, putative	3.4187	3.87e-11
Novel00930	23036024	23042217	422	-	3.3876	2.04e-17
Novel00919	12145624	12147836	6648	-	3.3772	5.14e-13
ClCG07G004080	4674744	4680002	1656	Auxin transporter-like protein 1	3.372	0.00061357
ClCG11G001110	1386210	1390790	1412	T6J4.21 protein	3.3711	0.00056459
ClCG05G006800	6917549	6920107	1617	Peroxiredoxin, putative	3.3658	2.64e-11
ClCG08G002110	4471039	4475382	1364	Abscisic stress ripening protein	3.3583	2.26e-22
Novel00436	28153247	28161033	514	-	3.3525	1e-09
ClCG02G017970	32537869	32539374	1506	Late embryogenesis abundant protein-like	3.3509	0.00063086
ClCG06G011700	24745607	24758110	1899	Solute carrier family 35 member F5	3.3391	0.00069643
ClCG06G005960	6781908	6782690	783	Protein FANTASTIC FOUR 3	3.3296	3.73e-10
ClCG06G011960	25100460	25103002	513	Unknown protein	3.3263	6.91e-06
ClCG02G018000	32569479	32571671	2193	Pentatricopeptide repeat-containing protein, putative	3.3243	0.00036169
Novel00784	17386435	17387337	333	-	3.322	0.00072241
ClCG11G017000	30290018	30293848	1349	Hydroxyacylglutathione hydrolase 3	3.3196	2.72e-31
ClCG07G014370	30796887	30798880	959	17.5 kDa class II heat shock protein	3.3138	9.37e-23
ClCG02G020720	35223942	35227813	507	Protein kinase 1	3.2966	0.00083398
ClCG07G005080	6785317	6788322	759	Expansin S1 family protein	3.2925	1.06e-07
ClCG06G010890	23446552	23450118	2070	RNA-directed DNA polymerase (Reverse transcriptase)	3.2838	4.67e-05
ClCG04G012820	27648315	27650450	1543	mRNA, clone: RTFL01-13-K15	3.2796	9.74e-20
ClCG06G003130	3763147	3765267	741	PLATZ transcription factor family protein LENGTH=245	3.2751	2.46e-06
ClCG08G009400	22035762	22042261	3108	1,4-alpha-glucan branching enzyme	3.2728	1.84e-29
ClCG04G001640	5981345	5987409	1613	amino acid permease 4 LENGTH=466	3.2569	0.00051002
ClCG06G012800	26006449	26006841	393	Glycine-rich protein	3.2307	1.82e-18
ClCG06G003020	3609085	3610473	1389	Hfr-2-like protein	3.2259	8.02e-10
ClCG11G016160	29438612	29443186	1006	Uncharacterised protein family (UPF0114) LENGTH=273	3.2182	1.46e-13
ClCG06G004820	5481245	5485632	569	Unknown protein	3.2143	0.00033844
ClCG10G003950	4963366	4963875	510	P-loop containing nucleoside triphosphate hydrolases superfamily protein	3.2109	2.25e-05
ClCG04G012460	27299990	27302355	1522	BTB/POZ and TAZ domain-containing protein 2	3.2039	3.57e-06
Novel00474	7880050	7881180	871	PREDICTED: uncharacterized protein LOC103484000 [Cucumis melo]	3.1883	0.001312
ClCG06G007230	8838856	8842635	917	Caleosin	3.1797	3.54e-05
ClCG08G011540	24309133	24310370	285	Unknown protein	3.1701	0.0013234
ClCG03G011150	21051417	21053639	1038	Phytase	3.167	7.58e-08
ClCG02G008490	11047201	11048982	1719	Isocitrate lyase	3.1599	0.00020876
ClCG03G008160	9286962	9292144	3682	Telomerase-binding protein EST1A	3.154	5.21e-18
ClCG09G002900	2540842	2543237	1631	Tetratricopeptide repeat (TPR)-like superfamily protein LENGTH=305	3.1533	6.38e-36
ClCG01G002420	2385175	2386657	705	Unknown protein	3.1526	6.39e-16
ClCG01G017300	31851664	31851933	270	Late embryogenesis abundant protein group 8 protein	3.1456	9.93e-17
ClCG03G001230	1202362	1204280	1570	Protein phosphatase 2C	3.1447	1.54e-08
ClCG08G007870	20403931	20404917	894	Emb|CAB89309.1	3.1406	7.1e-05
ClCG03G005150	5368950	5371176	1206	(2R)-phospho-3-sulfolactate synthase-related family protein	3.1349	1.21e-12
ClCG10G015050	29579913	29590434	1296	Amino acid transporter, putative	3.1155	1.28e-06
ClCG03G008940	11290248	11291361	916	Heavy metal transport/detoxification superfamily protein LENGTH=150	3.1124	4.72e-23
ClCG02G017310	31836032	31836277	246	Wound-responsive family protein LENGTH=86	3.1108	0.00037087
ClCG10G003940	4960163	4963123	2961	P-loop containing nucleoside triphosphate hydrolases superfamily protein LENGTH=973	3.1077	0.00048938
ClCG06G004650	5289377	5294097	858	Mitochondrial import inner membrane translocase, subunit Tim17/22	3.0986	9.64e-05
ClCG02G019460	34177905	34181986	1913	Asparagine synthetase	3.0979	3.41e-12
ClCG11G004750	5092707	5093822	1116	F-box family protein	3.078	0.0018717
ClCG07G000030	80457	87429	1869	CBS domain-containing protein, putative, expressed	3.0717	4.99e-10
ClCG03G010470	18839400	18845501	5145	Retrovirus-related Pol polyprotein from type-1 retrotransposable element R2	3.0593	0.0020428
ClCG05G010870	12384907	12418510	1653	Unknown protein	3.0551	2.52e-10
ClCG02G009650	15038869	15040036	429	Glycine-rich RNA binding protein	3.0492	3.17e-05
ClCG01G020480	34609016	34614446	717	GDSL esterase/lipase	3.0358	1.01e-07
ClCG09G007190	6309256	6312479	774	Late embryogenesis abundant protein D-34	3.0319	3.95e-05
ClCG03G016270	31339484	31341751	798	Late embryogenesis abundant protein D-34, putative	3.0302	4.3e-05
ClCG06G003310	3960051	3965132	4091	BAG family molecular chaperone regulator 6	3.0294	2.38e-07
ClCG01G013390	26569737	26570435	699	Oleosin	3.0211	0.00070358
ClCG04G012680	27487634	27490692	1967	Glutamate decarboxylase, putative	2.9914	5.89e-14
ClCG05G007650	8150497	8152500	630	MADS box transcription factor 7	2.9824	0.002642
ClCG10G003290	4063744	4066406	1792	ACT domain-containing family protein	2.9797	0.00023884
ClCG09G005920	5073641	5076321	1074	Universal stress family protein	2.9624	1.28e-13
ClCG05G010860	12378187	12379261	300	AAR2 family protein	2.9553	5.66e-06
ClCG01G013470	26646744	26651224	3039	GRAM domain-containing protein 1B	2.9302	1.31e-11
ClCG07G001460	1548947	1553201	1626	Tetratricopeptide repeat-containing family protein	2.9289	0.00085342
ClCG05G014330	24067481	24074249	3531	Chaperone protein clpB	2.925	1.12e-18
ClCG06G013120	26406467	26407069	603	Cysteine-rich venom protein	2.9216	0.0034912
ClCG01G020470	34595443	34596902	480	Heavy metal transport/detoxification superfamily protein LENGTH=147	2.9172	0.0013631
ClCG02G023570	37891258	37908323	3645	Lipoxygenase	2.9152	0.0034023
ClCG07G009540	25044570	25047456	1588	Trehalose-6-phosphate phosphatase family protein	2.9115	5.45e-10
ClCG01G016640	31094913	31096978	1654	Two-component response regulator ARR14	2.9086	5.51e-11
ClCG07G001210	1327950	1331361	2461	Long-chain-alcohol oxidase	2.9072	8.22e-16
ClCG05G019360	31648354	31651356	2571	Cytochrome P450	2.9015	0.00017976
ClCG05G002170	2099617	2105669	1332	F-box protein PP2-B3	2.883	0.0031187
ClCG01G023320	36676994	36686765	3582	Guanylate-binding family protein	2.88	0.00015453
ClCG04G005880	20076924	20078579	1656	Phosphatidylinositol 3-and 4-kinase family protein	2.8708	0.0011332
Novel00678	26962876	26967016	7318	-	2.8704	0.00011504
ClCG03G002720	3116775	3117206	432	SAUR-like auxin-responsive protein family LENGTH=124	2.8611	0.0042596
ClCG09G012790	15620999	15623464	1122	BAX inhibitor-1	2.8518	4.74e-06
ClCG02G014190	28481192	28482329	741	GRAM domain-containing protein / ABA-responsive protein-related LENGTH=222	2.8451	0.0042919
ClCG11G011760	23917262	23919387	1266	Zinc finger protein CONSTANS-like protein	2.8422	4.23e-15
ClCG02G015890	30287716	30290486	594	GPI-anchored protein-like protein II	2.8211	1.45e-11
ClCG10G019560	34494045	34496174	1576	Late embryongenesis abundant protein	2.8185	7.05e-07
ClCG05G021400	33407210	33412216	1692	4-coumarate-CoA ligase-like protein	2.8172	0.0017519
ClCG01G013370	26543213	26547099	2536	Stachyose synthase, putative	2.8035	3.7e-08
ClCG06G010730	23127759	23136903	2355	Pentatricopeptide repeat-containing protein, putative	2.7888	0.00062603
ClCG07G016060	32462314	32463748	1341	Proline-rich extensin-like family protein LENGTH=249	2.7862	4.52e-09
ClCG06G012310	25478710	25479112	345	Unknown protein	2.7857	3.84e-09
ClCG11G003540	3660808	3665273	1752	Lysosomal pro-X carboxypeptidase, putative	2.775	0.00039899
Novel00994	3499093	3500070	411	-	2.7727	0.00014112
Novel00033	1503546	1503893	554	-	2.7672	0.0056942
Novel00561	26534046	26536322	1074	PREDICTED: probable xyloglucan endotransglucosylase/hydrolase protein 23 [Cucumis sativus]>gi|700210344|gb|KGN65440.1| hypothetical protein Csa_1G422980 [Cucumis sativus]	2.7508	0.005847
ClCG10G011100	24558755	24564688	2726	Sucrose synthase	2.7507	1.03e-12
ClCG02G014070	28302061	28304343	500	Thioredoxin-like 4A	2.7454	5.3e-13
ClCG09G012750	15423308	15427603	1164	Expansin-related protein 1	2.7439	2.13e-05
ClCG07G017160	33673768	33674256	489	Glycine-rich family protein	2.7349	1.71e-16
ClCG09G019940	37014502	37017153	2374	70 kDa heat shock protein	2.7191	1.35e-08
ClCG01G002080	2013203	2014156	954	Ethylene-responsive transcription factor, putative	2.7073	5.88e-07
ClCG11G008150	11200968	11204485	1119	Ribosomal protein S19	2.6879	0.0071531
ClCG09G020110	37145351	37153917	4856	2-oxoglutarate dehydrogenase E1 component family protein	2.68	3.93e-14
ClCG03G015890	30904380	30905528	1149	Zinc finger CCCH domain-containing protein	2.6779	3.03e-12
Novel00324	4149983	4161591	5246	PREDICTED: uncharacterized protein LOC104879667 isoform X1 [Vitis vinifera]	2.6779	2.27e-05
ClCG09G000290	294849	297525	774	GDSL esterase/lipase	2.6775	1.33e-05
ClCG06G000930	889499	892689	2397	Receptor-like protein kinase	2.6759	0.0074749
ClCG04G005380	19043582	19044878	919	Heat-shock protein, putative	2.6706	2.43e-11
ClCG06G006770	7919852	7923742	2455	Cellulose synthase, putative	2.6682	3.74e-07
ClCG05G007100	7316350	7320423	2184	Peptidyl-prolyl cis-trans isomerase	2.6397	4.86e-14
ClCG09G002450	2251701	2253314	1491	Gibberellin 3-beta hydroxylase	2.6287	0.00055468
ClCG06G010880	23432994	23435180	2187	Pentatricopeptide repeat-containing family protein	2.623	7.12e-06
ClCG07G011230	27253737	27254069	333	Unknown protein	2.5937	0.00027397
Novel00586	14740255	14748045	701	-	2.5719	0.0070656
ClCG08G008410	20891060	20894274	2375	Double Clp-N motif-containing P-loop nucleoside triphosphate hydrolases superfamily protein LENGTH=815	2.5691	0.0058266
ClCG05G008590	9276181	9279115	1383	Unknown protein	2.5575	0.010639
ClCG10G019150	34080554	34086488	822	Subtilase family protein	2.5571	0.010687
ClCG07G004100	4683516	4685944	770	Protein yippee-like	2.5562	2.18e-15
ClCG07G003150	3211288	3212339	837	Auxin-regulated protein	2.554	1.73e-07
ClCG03G003900	4218961	4220678	1272	Heavy metal transport/detoxification superfamily protein LENGTH=290	2.5484	3.21e-08
ClCG10G017780	32727322	32728338	1017	F-box/kelch-repeat protein	2.546	0.00057581
ClCG05G026550	37785245	37785637	393	Unknown protein	2.5419	0.0066596
Novel00121	14377825	14381717	907	-	2.5285	0.0029383
Novel00786	18504710	18509086	3740	PREDICTED: leucine-rich repeat receptor protein kinase EXS-like [Cucumis melo]	2.5199	0.00020305
ClCG05G017680	30072712	30073761	1050	Zinc finger CCCH domain-containing protein	2.5195	4.16e-09
ClCG11G002000	2140711	2153753	1567	Acid phosphatase-like protein	2.5184	6.5e-05
ClCG03G002220	2471546	2479043	2790	Beta-galactosidase	2.5165	3.98e-13
ClCG10G016660	31379133	31384409	1477	Cysteine synthase	2.5069	4.29e-07
ClCG10G007250	10511475	10516619	402	Unknown protein	2.5038	0.0064947
Novel00967	14020416	14028212	556	-	2.4983	0.0097646
ClCG01G006250	6941236	6941970	735	B3 domain-containing protein	2.4969	4.97e-06
ClCG01G016470	30852056	30883548	7800	Retrovirus-related Pol polyprotein LINE-1	2.4932	4.89e-11
ClCG07G001200	1307156	1308562	1407	Leucine-rich repeat receptor-like protein kinase family protein LENGTH=1141	2.4924	0.0062731
Novel00790	21734951	21740018	720	PREDICTED: uncharacterized protein LOC105636626 [Jatropha curcas]	2.4803	0.0031103
ClCG10G015750	30266633	30272033	1776	AP2-like ethylene-responsive transcription factor	2.4767	0.0059195
ClCG08G016820	29168801	29169721	921	Zinc finger CCCH domain-containing protein	2.4713	6.76e-05
ClCG11G013970	27189986	27191423	1030	BURP domain-containing protein	2.4573	2e-08
ClCG04G008250	23192115	23196333	974	CM0545.320.nc protein	2.4562	1.59e-06
ClCG06G010930	23479777	23481150	1119	Aspartate-glutamate racemase family protein	2.4544	1.72e-07
ClCG05G021180	33176973	33194510	3932	Amino acid transporter family protein	2.4526	1.37e-08
ClCG05G011240	13269558	13271365	315	Unknown protein	2.4385	0.009948
Novel00819	536194	538267	3372	-	2.4383	0.0014942
ClCG02G001760	1762459	1762860	402	Zinc finger protein CONSTANS-like protein	2.4369	0.00014764
ClCG01G001300	1203760	1204185	232	Unknown protein	2.4367	0.0076233
Novel00803	32856231	32859466	755	-	2.4311	0.0017924
ClCG01G006180	6900295	6902816	948	RING/FYVE/PHD zinc finger superfamily protein LENGTH=259	2.4306	6.76e-06
ClCG05G005100	4936028	4938507	2328	Pentatricopeptide repeat-containing protein	2.4279	8.35e-05
ClCG06G003400	4049130	4049924	795	Late embryogenesis abundant (LEA) hydroxyproline-rich glycoprotein family LENGTH=221	2.4122	1.53e-05
ClCG01G006880	7999189	8001836	752	Protease inhibitor/seed storage/lipid transfer family protein	2.4013	0.00041228
ClCG03G003600	3966401	3969640	2131	Malate synthase	2.3974	6.54e-05
ClCG07G000050	95252	101426	696	Unknown protein	2.3948	7.21e-05
ClCG07G009480	24885063	24885823	462	Senescence-associated family protein	2.3909	0.0016655
ClCG09G007260	6356605	6360349	1630	7S globulin	2.3897	1.7e-15
ClCG08G017080	29386996	29391058	3597	Heat stress transcription factor A-2	2.3856	1.34e-06
ClCG01G007290	8333720	8341191	2561	Heat shock protein HtpG	2.3833	1.84e-15
Novel00751	20449530	20450610	1081	-	2.3782	0.0043582
Novel00924	18558625	18568202	3289	-	2.3763	6.48e-11
ClCG01G006400	7200879	7201511	633	Plant invertase/pectin methylesterase inhibitor superfamily protein LENGTH=205	2.3667	0.003408
ClCG06G018260	31207066	31211935	1467	Polynucleotide adenylyltransferase family protein	2.3546	7.32e-07
ClCG07G007810	20713541	20714428	742	Protein LURP-one-related 17	2.3513	2.58e-07
ClCG01G013360	26521201	26524982	1352	Short-chain dehydrogenase/reductase family protein	2.3395	0.0019931
ClCG08G005620	17672212	17673631	912	Adenine nucleotide alpha hydrolases-like superfamily protein LENGTH=213	2.3192	0.0002456
ClCG01G025770	38830954	38831496	261	Unknown protein	2.3118	0.0029859
ClCG10G014180	28543414	28544262	849	Calmodulin-binding protein	2.3068	0.00018264
ClCG06G009390	15743718	15744113	291	Unknown protein	2.2882	0.00051404
ClCG05G018380	30640238	30643416	685	Cytokinin riboside 5'-monophosphate phosphoribohydrolase	2.2881	0.0034992
ClCG06G012300	25477279	25478571	1293	CBL-interacting protein kinase	2.2831	5.27e-09
ClCG03G017780	32935998	32941695	2835	Pentatricopeptide repeat-containing family protein	2.261	2.24e-05
ClCG06G004440	5061279	5063261	1983	Pentatricopeptide repeat-containing family protein	2.2458	1.82e-07
ClCG03G001100	1084420	1085033	546	Class I heat shock protein	2.2405	1.09e-05
ClCG05G003940	3654575	3672459	3936	DNA mismatch repair protein mutS	2.2374	2.75e-07
ClCG02G005290	5770150	5772558	1237	sn-glycerol-3-phosphate acyltransferase	2.2365	0.00014749
ClCG04G002190	7228110	7228487	246	F-box protein	2.2346	0.010318
ClCG09G018150	35154311	35154914	406	proline-rich family protein LENGTH=86	2.2323	1.77e-06
ClCG05G019890	32102232	32105580	1643	Cytochrome P450	2.2238	0.0019389
Novel00075	6559769	6564401	10241	hypothetical protein B456_001G160400 [Gossypium raimondii]	2.2083	2.3e-06
ClCG10G009840	22269131	22276168	577	MADS-box transcription factor 57	2.2013	1.68e-06
ClCG10G014190	28550060	28555403	1782	5'-AMP-activated protein kinase, beta-1 subunit	2.2001	3.55e-06
ClCG11G009050	13753101	13759745	1356	HXXXD-type acyl-transferase family protein LENGTH=450	2.1939	0.00035992
ClCG07G013640	30052121	30052744	624	Dof zinc finger protein	2.1846	2.37e-06
ClCG04G011530	26537762	26543821	2312	Transcription factor BIM1, putative	2.1764	1.29e-07
ClCG06G008910	13552629	13556401	1644	Lactoylglutathione lyase	2.1603	2.53e-12
ClCG06G004780	5426546	5426953	408	Zinc finger protein	2.1581	0.010278
ClCG10G013040	27190139	27192136	1998	Pentatricopeptide repeat-containing protein, putative	2.1574	9.73e-05
ClCG09G018420	35503369	35512285	3165	H-ATPase	2.1564	2e-06
Novel00257	10796997	10808002	908	PREDICTED: uncharacterized protein LOC105970218 [Erythranthe guttatus]	2.1524	0.00021266
ClCG07G004670	5996743	5999525	2681	Leucine-rich receptor-like protein kinase family protein LENGTH=1136	2.148	0.00083247
ClCG01G006710	7622600	7630440	3970	Histidine kinase 2	2.1464	1.99e-06
ClCG06G000730	690872	700979	1574	cytochrome P450, family 88, subfamily A, polypeptide 3 LENGTH=490	2.1304	3.54e-06
ClCG02G013580	27597258	27600716	853	cDNA clone:J013087A14, full insert sequence	2.1263	4.46e-05
ClCG07G000430	418123	423648	4786	Myosin-9	2.1184	1.6e-06
ClCG02G012450	25884723	25895582	3988	Tropomyosin alpha-3 chain	2.1179	1.23e-05
ClCG06G006370	7297276	7306032	1663	Homocysteine S-methyltransferase 3 family protein	2.1171	7.54e-05
ClCG08G013440	26263737	26266497	888	Adenine phosphoribosyltransferase 2 family protein	2.1062	6.26e-07
ClCG01G018030	32528377	32531360	1814	Hexokinase family protein	2.1056	7.16e-06
ClCG03G014760	29715202	29719436	3037	Sucrose synthase	2.0993	0.0035783
ClCG04G006440	21052121	21053410	1290	CBL-interacting protein kinase 08	2.0989	1.05e-14
ClCG10G006560	9106667	9109166	307	Unknown protein	2.0945	0.0031838
ClCG09G011160	11032278	11033330	1053	MBOAT (membrane bound O-acyl transferase) family protein LENGTH=333	2.0936	0.0031869
ClCG01G016450	30825966	30842415	1537	Retrovirus-related Pol polyprotein LINE-1	2.0885	2.07e-06
ClCG09G021260	38250566	38251180	348	Unknown protein	2.087	0.0026824
ClCG07G001220	1333647	1337240	1776	Thioredoxin family protein	2.0823	1.86e-09
ClCG03G003150	3667884	3669501	1548	Cytochrome P450 71 family protein	2.0804	2.31e-11
ClCG05G002450	2318568	2323562	1590	Chromobox protein homolog 7	2.079	0.00064389
ClCG02G022240	36696873	36697667	795	Protein FANTASTIC FOUR 4	2.0758	3.89e-05
ClCG01G025990	39019926	39031420	2376	CTP synthase family protein LENGTH=591	2.0753	1.35e-15
ClCG01G012650	25233414	25234250	837	Matrix metalloproteinase-27	2.0685	0.00064528
ClCG10G013280	27477400	27480056	1486	Thioredoxin-like 7 family protein	2.0535	9.44e-10
ClCG01G006110	6826026	6828008	1369	Heavy metal transport/detoxification superfamily protein LENGTH=358	2.0497	1.24e-06
ClCG05G000530	667572	668631	982	Homeobox leucine zipper family protein	2.0474	0.00051512
ClCG10G006700	9284469	9286030	1258	NAC domain protein	2.0442	4.08e-10
ClCG03G015300	30220969	30224338	1814	Membrane transporter	2.0426	3.44e-06
ClCG02G002980	2919139	2925959	3008	Long-chain-fatty-acid--CoA ligase 4	2.0397	3.16e-07
ClCG03G013920	28601545	28629520	2142	Callose synthase	2.0304	6.49e-09
ClCG02G000600	635635	637198	807	Plant-specific domain TIGR01615 family protein	2.0237	2.73e-09
ClCG04G004040	15553457	15557579	2907	Pentatricopeptide repeat-containing protein, putative	2.0229	6.06e-06
ClCG05G001030	1148327	1155812	1843	G-box binding factor	2.0174	9.23e-09
Novel00848	21798098	21798907	1261	-	2.0154	0.0077352
ClCG05G011630	14153557	14156082	1445	BHLH transcription factor	2.0081	1.21e-09
ClCG06G007980	10480312	10485862	1356	Transferase family protein	2.0032	4.6e-15
ClCG07G017280	33751747	33753699	1146	B3 domain-containing protein	2.0021	1.58e-06
ClCG02G006100	6765285	6773212	2910	UDP glycosyltransferase	2.0003	0.00066138
ClCG01G009340	12840319	12850308	1373	Zinc finger protein ZPR1	1.997	3.11e-14
ClCG05G017050	29352531	29353733	652	BZIP transcription factor	1.9917	9.49e-06
ClCG06G005320	6024352	6024660	309	Glutaredoxin	1.9902	0.0012823
ClCG03G000190	244950	247413	1581	Major facilitator protein	1.9736	0.0010043
ClCG00G000640	1457434	1460227	2294	Chaperone protein dnaJ	1.9712	1.89e-12
ClCG09G019600	36773390	36773665	276	ROTUNDIFOLIA like 8 LENGTH=87	1.971	0.0033236
ClCG08G017070	29373607	29376976	467	Glutaredoxin 2	1.9692	2.01e-08
ClCG09G007020	6103688	6106199	1296	Protein FANTASTIC FOUR 3	1.9692	0.0014944
ClCG02G023760	38142602	38144446	1286	Peroxidase	1.9685	0.0038427
ClCG06G005090	5785063	5789931	2301	Fatty acid oxidation complex subunit alpha	1.9641	0.0013859
ClCG09G021660	38613756	38616762	2554	BTB/POZ domain-containing protein	1.9622	0.00042635
ClCG09G010970	10783277	10806370	2553	1,4-alpha-glucan branching enzyme GlgB	1.9585	2.1e-08
Novel00283	32037804	32047615	5181	PREDICTED: NADPH-dependent pterin aldehyde reductase-like [Cucumis sativus]	1.9573	0.0011473
ClCG01G008570	10200102	10203714	2390	Myb transcription factor	1.956	2.66e-05
ClCG01G005970	6579475	6579801	327	Unknown protein	1.953	0.0036153
ClCG09G003670	3223053	3223436	384	Oxidoreductase/ transition metal ion binding protein	1.9467	1.63e-05
ClCG05G017800	30159414	30165882	1344	Histone deacetylase	1.943	1.43e-06
ClCG06G017720	30810155	30816557	1977	RNA binding protein PDE312	1.9391	4.94e-07
ClCG05G006700	6749012	6752097	2439	Neutral invertase	1.9389	0.0011619
ClCG06G013910	27330037	27336881	4302	Extracellular ribonuclease	1.922	4.74e-05
ClCG06G008770	13248081	13255954	1901	Sugar transporter	1.9174	9.41e-10
ClCG05G013910	21913133	21916509	2520	Pentatricopeptide repeat-containing protein	1.9169	0.0013482
ClCG05G014170	22866008	22871912	1167	Unknown protein	1.9092	5.38e-08
ClCG04G010380	25332463	25332999	537	Zinc finger-homeodomain protein 1	1.9051	0.0099986
ClCG02G021340	35887466	35890860	2051	60 kDa chaperonin	1.8971	4.04e-15
Novel00134	35752040	35754240	6511	PREDICTED: LOW QUALITY PROTEIN: polyubiquitin-like [Cucumis sativus]	1.8921	0.0010454
ClCG09G008880	8464789	8466322	915	NADPH:adrenodoxin oxidoreductase, mitochondrial	1.8917	9.2e-12
ClCG09G011670	11773233	11781872	3052	Lysine-specific demethylase 5B	1.8873	1.64e-07
ClCG02G012940	26697828	26698340	513	CAP (Cysteine-rich secretory proteins, Antigen 5, and Pathogenesis-related 1 protein) superfamily protein	1.8848	6.13e-05
ClCG10G018830	33836005	33842089	1887	Transposon protein Mutator sub-class	1.8829	1.97e-10
ClCG11G018000	31149410	31151567	2077	early nodulin-like protein 1 LENGTH=370	1.8803	1.54e-11
ClCG02G002090	2148850	2158333	1735	Allene oxide synthase	1.879	2.85e-05
ClCG02G007720	9356018	9360859	1629	Growth-regulating factor 3	1.8776	1.65e-05
ClCG05G006250	6218084	6219879	1707	Pectinesterase	1.8745	0.0038811
ClCG10G022680	37075063	37075979	836	Non-specific lipid-transfer protein	1.8705	2.79e-06
ClCG05G026000	37322308	37324266	1506	Cytochrome P450	1.8665	5.22e-08
ClCG03G015860	30862091	30865686	1308	Oxidoreductase/ transition metal ion binding protein	1.8653	9.28e-10
ClCG11G009820	16374710	16398660	2314	Beta-glucosidase G4	1.8652	1.31e-14
ClCG01G002140	2126280	2129343	247	Unknown protein	1.8626	8.64e-09
ClCG09G009470	9118977	9122772	2430	Auxin response factor	1.8592	1.21e-06
ClCG09G002470	2260182	2273886	2412	2-oxoglutarate (2OG) and Fe(II)-dependent oxygenase superfamily protein LENGTH=314	1.8568	0.01014
ClCG07G002130	2198005	2199460	1372	Ninja-family protein	1.8545	9.62e-05
ClCG11G001400	1659104	1662793	2217	Guanine nucleotide-binding protein subunit gamma 3	1.8538	0.0016904
ClCG07G000060	105936	106862	927	EID1-like F-box protein 2	1.8536	5.71e-05
ClCG01G024680	37723823	37725637	1815	9-cis-epoxycarotenoid dioxygenase	1.8492	4.71e-05
ClCG06G018040	31070308	31072080	1313	Heavy metal transport/detoxification superfamily protein LENGTH=290	1.8489	0.00094296
ClCG05G024740	36280436	36282352	1917	Pentatricopeptide repeat-containing family protein	1.8469	0.00010552
ClCG11G001920	2031284	2032477	1194	Zinc finger CCCH domain-containing protein	1.8459	2.06e-05
ClCG09G021680	38651143	38656426	3935	Carbamoyl-phosphate synthase large chain	1.8449	7.22e-10
ClCG02G009630	14985682	14991550	3984	Reverse transcriptase	1.8446	4.23e-09
ClCG05G013410	19130297	19134969	1891	S-adenosyl-L-methionine-dependent methyltransferases superfamily protein LENGTH=518	1.8384	5.78e-14
ClCG08G001840	3804126	3808364	1584	Transposon Ty2-F Gag-Pol polyprotein	1.8383	0.00039842
ClCG03G016200	31216981	31235767	3458	RNA-dependent RNA polymerase family protein LENGTH=977	1.8377	2.94e-14
ClCG02G009360	13900720	13911196	2600	Chaperone protein htpG family protein LENGTH=780	1.8373	4.43e-12
ClCG06G000920	879603	889228	2748	Hfr-2-like protein	1.8324	0.0016041
ClCG09G012240	13748060	13752546	2414	Major facilitator superfamily protein LENGTH=609	1.8282	0.0006508
ClCG05G016850	29165069	29168641	1116	Auxin/indole-3-acetic acid 4	1.8278	2.8e-06
ClCG05G001900	1820629	1825443	1572	Ribosomal RNA small subunit methyltransferase A	1.8256	5.71e-13
ClCG01G024920	37969964	37979468	2025	Plastid transcriptionally active 12	1.8186	1.22e-11
ClCG07G015290	31773721	31775505	1543	NAC domain protein	1.8152	0.00024822
ClCG09G021860	38862580	38862927	348	Cysteine proteinase inhibitor	1.8132	1.99e-08
ClCG01G019530	33792104	33798965	3309	Sec14p-like phosphatidylinositol transfer family protein LENGTH=296	1.8128	0.00019449
ClCG09G021510	38473241	38480885	3234	RING finger protein	1.8067	0.0001009
ClCG06G012780	25976254	25976631	378	Glycine-rich protein	1.8048	3.14e-05
ClCG03G013930	28642943	28659584	2385	glucan synthase-like 10 LENGTH=1890	1.8023	7.32e-06
ClCG02G003950	4044679	4047836	1050	Unknown protein	1.792	4.87e-06
ClCG09G002630	2371076	2376842	1832	Cryptochrome 1b	1.7909	3.68e-06
ClCG01G013600	26902428	26903428	717	Unknown protein	1.7907	5.55e-05
ClCG02G023290	37651592	37660817	2821	GTPase Der	1.7898	4.42e-10
ClCG10G010520	23362029	23365309	742	FAD-linked sulfhydryl oxidase ALR	1.7881	3.57e-06
ClCG07G001940	2065123	2066495	1285	PPPDE peptidase domain-containing protein	1.7879	9.8e-06
ClCG01G006350	7075553	7082358	2800	ARM repeat superfamily protein LENGTH=834	1.7848	1.25e-08
ClCG08G007510	19985029	19990310	1160	mRNA-decapping enzyme 2	1.7832	1.56e-13
ClCG09G012930	16194142	16203763	5058	shortage in chiasmata 1 LENGTH=1594	1.7801	4.37e-07
ClCG03G008930	11280324	11284853	1848	Eukaryotic aspartyl protease family protein LENGTH=528	1.7785	1.46e-08
ClCG05G010630	12011455	12012726	1032	Eukaryotic aspartyl protease family protein LENGTH=442	1.7747	0.00012261
ClCG05G003630	3443595	3451777	594	Self-incompatibility family protein	1.7744	0.0045326
ClCG11G008690	12624420	12642556	1578	ATP-dependent DNA helicase MPH1	1.7714	0.00028667
ClCG01G024830	37861685	37872745	2411	Atp-dependent RNA helicase	1.769	2.86e-07
ClCG10G020580	35378218	35391914	6937	Pentatricopeptide repeat-containing protein, putative	1.7648	1.2e-07
ClCG05G016410	28608924	28614741	3387	Chaperone clpb, putative	1.7617	6.8e-08
ClCG06G017170	30366821	30372296	2882	ATP-dependent zinc metalloprotease FtsH 1	1.7569	2.92e-06
ClCG10G004160	5331866	5336701	2055	Vacuolar cation/proton exchanger, putative	1.7562	3.32e-06
ClCG03G007040	7953701	7957291	1265	Urease accessory protein ureG	1.7556	3.33e-11
ClCG02G001940	1969398	1977098	2913	Exosome component 10 protein	1.7555	5.36e-12
ClCG03G008500	10087049	10092773	1254	Nucleic acid binding protein, putative	1.752	6.14e-05
ClCG05G020430	32554848	32558469	2742	Uncharacterised protein family SERF LENGTH=78	1.7502	2.52e-09
ClCG06G000260	288722	290680	1959	Kinase family protein	1.7499	1.23e-06
Novel00719	26516170	26520240	10532	-	1.747	0.00012005
ClCG06G007380	9023258	9028050	2164	60 kDa chaperonin	1.7462	2.74e-19
ClCG03G016180	31192193	31196732	2492	Protein phosphatase 2c, putative	1.7441	1.11e-06
ClCG01G003530	3698763	3701851	2046	ACT domain-containing family protein	1.7411	6.23e-06
ClCG01G009350	12860470	12864547	504	Zinc finger protein ZPR1	1.7402	1.48e-12
ClCG05G004920	4768699	4774345	2331	Sulfate transporter 3.2 family protein	1.7385	4.01e-05
ClCG02G006020	6650861	6655543	1799	BZIP transcription factor 6	1.7364	1.8e-10
ClCG07G010550	26364685	26366472	1788	9-cis-epoxycarotenoid dioxygenase	1.7361	0.00012052
ClCG11G012320	25262707	25269759	2478	Oxygen-dependent choline dehydrogenase	1.7356	1.74e-08
ClCG09G020420	37449086	37452967	1775	Unknown protein	1.7347	9.73e-05
ClCG11G017500	30704804	30706168	1365	Curculin-like (mannose-binding) lectin family protein LENGTH=455	1.7341	0.00090363
ClCG02G014570	28953192	28956138	1301	Unknown protein	1.734	9.58e-05
ClCG10G001290	1321179	1325835	381	Unknown protein	1.7255	0.0019288
ClCG10G018510	33533831	33534337	507	Unknown protein	1.7237	0.00011972
ClCG08G007590	20091738	20095471	2059	Synaptotagmin-7	1.7224	6.93e-09
ClCG05G016620	28911690	28920434	2256	Neurochondrin	1.7181	5.5e-08
Novel00428	14921525	14925288	4189	-	1.7175	0.00083981
ClCG09G004290	3804153	3807624	1281	Unknown protein	1.7156	1.03e-14
ClCG01G003540	3726056	3729848	1248	AT hook motif DNA-binding family protein	1.7141	0.00057631
ClCG05G015450	27131192	27137889	1923	Nucleoredoxin, putative	1.709	0.0011509
ClCG09G017340	34069964	34070920	957	alpha/beta-Hydrolases superfamily protein LENGTH=324	1.7076	5.96e-06
ClCG10G006150	8384304	8384939	517	Unknown protein	1.7059	6.53e-13
ClCG01G002150	2129348	2131366	2019	Loricrin-like	1.7058	4.27e-08
ClCG07G013370	29834673	29835632	857	MTD1	1.7056	0.00064045
ClCG03G000530	539048	545823	2011	Mitochondrial transcription termination factor family protein	1.7043	0.0013733
ClCG06G005840	6660753	6662606	1287	Eukaryotic aspartyl protease family protein LENGTH=433	1.7041	6.36e-08
ClCG05G026110	37401716	37406404	1715	Pyridoxal-5'-phosphate-dependent enzyme family protein LENGTH=433	1.7028	1.62e-05
ClCG09G012360	14065559	14070337	1573	Unknown protein	1.6968	0.0024309
ClCG03G014590	29524965	29530308	2416	60 kDa chaperonin	1.6936	2.86e-08
ClCG06G014510	27936273	27949922	3939	MATE efflux family protein	1.6915	1.12e-06
ClCG01G016590	31006677	31024417	3115	methyl esterase 1 LENGTH=263	1.6903	3.44e-15
ClCG01G015450	29658291	29671014	3173	ATP-dependent zinc metalloprotease FtsH	1.6895	1.55e-15
ClCG10G000280	372531	389231	4327	Transducin/WD40 repeat-like superfamily protein LENGTH=1050	1.6846	5.89e-05
ClCG01G009550	13387304	13393198	2414	60 kDa chaperonin	1.6781	0.00040818
ClCG05G004850	4691227	4692340	911	Early light-induced protein, putative	1.6772	2.67e-06
ClCG07G010840	26744090	26748203	906	Zinc knuckle family protein	1.6725	0.00033855
ClCG05G024240	35862331	35864919	1812	Pentatricopeptide repeat-containing family protein	1.672	2.55e-10
ClCG02G018710	33446613	33450636	1356	Ribosomal RNA large subunit methyltransferase I	1.6703	0.00042977
ClCG06G014880	28301275	28301904	630	Genomic DNA, chromosome 3, P1 clone: MPE11	1.6702	0.00041194
ClCG08G010760	23443074	23467152	1944	DNA gyrase subunit A family protein	1.667	2.85e-06
ClCG08G006280	18703568	18707647	2202	Pentatricopeptide repeat-containing family protein	1.6665	1.97e-08
ClCG10G007690	11627665	11635552	2440	Ferric reductase oxidase	1.6664	0.0026149
ClCG07G015360	31829684	31830985	1302	Bcl-2-associated athanogene-like protein	1.6662	0.003368
ClCG05G006220	6189721	6195077	2022	Dihydrolipoyllysine-residue acetyltransferase component of pyruvate dehydrogenase complex	1.6659	0.00092585
ClCG08G007640	20162703	20171846	1812	Amino acid transporter family protein	1.6616	1.17e-07
ClCG01G003690	3878283	3884521	2352	Amine oxidase	1.6574	2.74e-07
ClCG06G011490	24355669	24360560	2762	Alkaline alpha galactosidase 3	1.6574	5.1e-13
ClCG01G023010	36446938	36449237	1776	Pentatricopeptide repeat-containing family protein	1.6517	0.0025479
ClCG03G013910	28576385	28601538	1197	Callose synthase	1.6498	0.00051744
ClCG11G019100	32092167	32097521	2408	Pyrophosphate--fructose 6-phosphate 1-phosphotransferase alpha subunit	1.6493	2.29e-08
ClCG03G017140	32297927	32303253	717	Dormancy/auxin associated protein	1.6418	5.48e-05
ClCG07G011440	27556698	27560531	2396	auxin response factor 15 LENGTH=598	1.6353	3.22e-06
ClCG03G016300	31415031	31422326	2018	Cytochrome P450 family protein	1.634	4.22e-07
ClCG10G008090	14594346	14597386	2958	Leucine-rich receptor-like protein kinase	1.6323	3.94e-08
ClCG03G000510	520473	521876	1207	Acyl-CoA N-acyltransferases (NAT) superfamily protein LENGTH=386	1.6268	0.00075995
Novel00273	28572525	28575491	1289	-	1.6226	0.00057566
ClCG09G010900	10697773	10704225	2811	Ribosome biogenesis protein bop1, putative	1.6217	5.7e-08
ClCG01G014520	28856401	28857932	837	Unknown protein	1.6202	0.0094936
ClCG10G019290	34303025	34303921	897	AT5G28150-like protein	1.62	0.0055065
ClCG10G019910	34818950	34821367	1185	Aquaporin	1.6198	2.4e-05
ClCG05G025980	37313150	37314736	1134	Cytochrome P450, putative	1.619	3.66e-08
ClCG11G004540	4887120	4888801	1609	Major facilitator superfamily protein LENGTH=493	1.6175	9.92e-05
Novel00780	16243070	16250117	9397	PREDICTED: uncharacterized protein LOC105976934 [Erythranthe guttatus]	1.6166	1.63e-06
ClCG03G002120	2315575	2318651	1626	Fringe-like protein	1.6109	0.01059
ClCG01G021000	34992648	34995785	849	Phosphoglycerate mutase family protein LENGTH=218	1.6108	4.72e-13
ClCG03G002750	3164724	3175649	3024	Cyclin-like protein	1.6087	0.00027006
ClCG10G009560	21832860	21837990	4329	Transposon Ty2-F Gag-Pol polyprotein	1.6072	0.0009218
ClCG05G023420	35265110	35267647	2364	Pentatricopeptide repeat-containing family protein	1.6027	0.010537
ClCG11G011690	23611726	23620009	1018	basic helix-loop-helix (bHLH) DNA-binding superfamily protein LENGTH=264	1.6014	0.00010088
ClCG11G003130	3262664	3264445	810	Tetratricopeptide repeat (TPR)-like superfamily protein LENGTH=290	1.6009	0.00017665
Novel00651	3169936	3181172	1040	-	1.6003	0.00028263
ClCG11G016850	30154671	30166635	1975	Unknown protein	1.5969	8.68e-07
ClCG05G025760	37098498	37101820	2065	Octicosapeptide/Phox/Bem1p domain-containing protein kinase	1.5955	0.0003587
ClCG07G010250	25957407	25967050	1919	Pathogen-related protein	1.5883	8.9e-05
ClCG02G006640	7652604	7659616	967	SWIb domain-containing protein	1.5839	3.79e-06
ClCG06G014740	28183341	28186563	874	BHLH transcription factor	1.5786	0.00043996
ClCG02G023580	37923184	37929184	2799	Lipoxygenase	1.5752	0.010543
ClCG05G020620	32694662	32695279	618	ZCF37 LENGTH=211	1.5739	0.0017592
ClCG05G023800	35560332	35566344	2889	Phosphorylase	1.5713	3.75e-05
ClCG07G007220	15180391	15190325	1973	Integral membrane protein	1.5713	3.99e-08
ClCG05G013060	18180220	18180791	472	Unknown protein	1.569	7.41e-06
ClCG08G001740	3527262	3530525	1579	RING/U-box superfamily protein LENGTH=236	1.5687	0.010729
Novel00164	25320507	25323530	7251	PREDICTED: uncharacterized protein LOC103495184 [Cucumis melo]	1.5668	1.22e-05
ClCG02G019570	34268189	34274348	2104	Damaged DNA-binding 2	1.5637	6.41e-08
ClCG11G000470	627979	630036	2058	Pentatricopeptide repeat-containing protein	1.5633	0.0052075
ClCG05G017450	29751082	29753219	620	Protein FAM32A-like protein	1.563	0.0013688
ClCG10G020560	35365725	35370201	2817	Serine-rich adhesin for platelets	1.5615	0.00014439
ClCG01G024610	37623353	37627613	1738	mRNA, clone: RTFL01-13-M05	1.5605	0.0089611
ClCG08G000100	367177	381984	2571	Origin recognition complex subunit, putative	1.5604	1.64e-08
ClCG06G004900	5568706	5576045	1548	Protein phosphatase 2C family protein LENGTH=351	1.5564	0.0021924
Novel00100	30123342	30124281	638	PREDICTED: pentatricopeptide repeat-containing protein At4g13650 isoform X2 [Cucumis melo]	1.5563	0.0069356
ClCG06G002990	3568247	3568906	538	Zinc ion binding protein	1.556	0.00036341
ClCG08G006300	18717876	18722443	1668	F-box/LRR-repeat protein, putative	1.5545	4e-05
ClCG09G001780	1703291	1706527	1390	F5F19.22 protein	1.5543	0.0082202
ClCG01G014270	28559113	28560093	339	Unknown protein	1.5539	6.88e-06
ClCG10G002220	2446737	2453632	1869	tRNA/rRNA methyltransferase (SpoU) family protein	1.552	0.0012845
ClCG09G012350	14058911	14062655	2055	Retrotransposon protein, putative, unclassified	1.5497	0.0075512
ClCG05G018390	30648591	30656154	2880	Binding protein	1.5479	0.0059865
ClCG09G007320	6442576	6457373	2564	Acetyl-CoA carboxylase, putative	1.5472	1.26e-07
ClCG05G026810	38025090	38041816	1710	Amidohydrolase family protein	1.539	3.12e-08
ClCG02G017530	32068408	32070557	1607	Protochlorophyllide reductase C family protein	1.5382	0.00038989
Novel00356	2367060	2368979	898	-	1.5381	0.0048641
ClCG07G013460	29889847	29897765	2405	DNA repair protein radA-like protein	1.5369	0.0059944
ClCG06G001350	1417994	1428336	3039	DENN domain-containing protein 5B	1.5368	0.00018661
ClCG06G000860	834932	838253	803	10 kDa chaperonin	1.5352	8.45e-07
ClCG04G011760	26726568	26729049	1691	Ninja-family protein 8	1.5351	0.0011546
ClCG05G013050	18176842	18180212	588	Pyrophosphate-dependent phosphofructokinase alpha subunit family protein	1.5348	7.26e-05
ClCG08G004730	14881164	14881577	324	Unknown protein	1.5343	0.0023273
ClCG11G013020	26302498	26309571	3694	Type I inositol-1,4,5-trisphosphate 5-phosphatase	1.5308	0.0036326
ClCG02G018170	32826327	32829946	1700	Lipid-A-disaccharide synthase, putative	1.5296	1.93e-05
ClCG10G018100	33044415	33047558	3144	Pentatricopeptide repeat-containing family protein	1.5268	1.89e-05
ClCG05G025620	36958824	36963636	2428	Lipase	1.5265	7.29e-05
ClCG10G022690	37080921	37081439	519	Ring finger protein, putative	1.522	0.0051145
ClCG10G018610	33640150	33642627	1057	NAD(P)-binding Rossmann-fold superfamily protein LENGTH=303	1.5188	0.0018826
ClCG01G016440	30809872	30813182	754	Retrovirus-related Pol polyprotein LINE-1	1.5168	0.0074789
ClCG07G008560	22618986	22621099	1722	Reverse transcriptase	1.5166	0.0009492
ClCG01G006240	6938378	6939569	688	10 kDa chaperonin family protein	1.5144	0.0006193
ClCG04G004590	17621796	17630833	2832	Cationic amino acid transporter 3 family protein	1.5137	0.0022288
ClCG06G004890	5553705	5568204	1758	Unknown protein	1.5122	0.0001863
ClCG11G014410	27637742	27647015	1928	Pyridoxine/pyridoxamine 5'-phosphate oxidase	1.5105	1.95e-10
ClCG02G011430	23932320	23941561	6604	Unknown protein	1.509	5.47e-10
ClCG10G013500	27711894	27715939	1107	Pentatricopeptide repeat-containing protein, putative	1.5071	1.01e-07
ClCG03G014820	29827388	29836761	2170	20 kDa chaperonin	1.5046	1.02e-05
ClCG01G010940	17176131	17176628	498	Acidic leucine-rich nuclear phosphoprotein 32 family member B	1.5014	0.00012362
ClCG08G004480	14186423	14207766	2811	Aleurone layer morphogenesis protein	1.5001	6.13e-07
ClCG08G015590	28096116	28098667	1131	Thiol:disulfide interchange protein txlA-like protein	1.4985	1.98e-06
ClCG10G007330	10584909	10607315	2271	Zinc finger CCCH domain-containing protein	1.4976	0.00286
ClCG03G016710	31862253	31868966	1349	Superoxide dismutase	1.4974	3.67e-09
ClCG02G017450	31950483	31952384	1413	Protein phosphatase-2c, putative	1.496	0.0038324
ClCG03G016210	31240843	31241481	639	Disease resistance gene	1.4949	0.0048945
ClCG11G014040	27264149	27279283	3204	Sulfite exporter TauE/SafE family protein LENGTH=476	1.4942	1.94e-05
ClCG01G013780	27556436	27556945	510	Arabidopsis thaliana genomic DNA, chromosome 5, P1 clone:MOK16	1.487	5.51e-07
ClCG11G015620	28891953	28894522	1812	Chromosome undetermined scaffold_54, whole genome shotgun sequence	1.4869	2.23e-09
ClCG05G004890	4725637	4726030	297	Epidermal patterning factor-like protein 6	1.4851	0.010368
ClCG10G009830	22252774	22260550	648	Unknown protein	1.4842	0.0066944
ClCG01G008820	10807031	10812788	2218	Pentatricopeptide repeat-containing protein, putative	1.4829	6.23e-07
ClCG01G015100	29361739	29380236	3610	DNA polymerase	1.4826	6.23e-05
ClCG06G003190	3824959	3827109	1188	UDP-Glycosyltransferase superfamily protein LENGTH=456	1.4807	1.53e-06
ClCG09G001060	955896	962802	1935	Aldehyde dehydrogenase family 7 member A1	1.477	0.00020829
ClCG11G015030	28339638	28341521	739	Profilin	1.4767	0.0068179
ClCG01G004280	4596368	4600263	1312	Palmitoyl-protein thioesterase 1	1.4762	4.21e-07
ClCG04G005820	19981693	19985916	1580	nodulin MtN21 /EamA-like transporter family protein LENGTH=402	1.4745	0.0081445
ClCG09G014040	22695031	22695677	372	Plastidial, folate dependent Fe/S cluster biogenesis protein	1.4737	1.7e-05
ClCG10G019160	34087919	34092385	2237	BZIP transcription factor family protein	1.4737	1.04e-06
ClCG06G011900	25005284	25005895	612	Serine-rich family protein	1.4716	1.91e-08
ClCG02G000930	1107478	1109891	1654	WRKY DNA-binding protein 13 LENGTH=304	1.4689	0.0081001
ClCG09G003430	2953705	2955147	558	At1g79660/F20B17_9	1.4636	0.00067762
ClCG07G002350	2398210	2403512	839	Cadmium induced protein AS8	1.4633	4.96e-05
ClCG09G014170	24741539	24741973	435	Unknown protein	1.4613	0.0086088
ClCG01G005810	6329330	6340934	3580	Phosphoenolpyruvate carboxylase	1.4608	1.42e-13
ClCG07G005010	6674834	6684934	1893	Alpha-galactosidase-like protein	1.4544	5.96e-05
ClCG04G004940	18452590	18453763	705	Unknown protein	1.454	0.00046173
ClCG11G018200	31356796	31358693	1198	Aluminium induced protein with YGL and LRDR motifs LENGTH=250	1.4539	5.08e-07
ClCG03G017760	32902011	32902640	630	Transcription factor, putative	1.4528	0.0002532
ClCG11G009130	14504948	14531729	2227	Lecithin:cholesterol acyltransferase family protein	1.4523	0.00016024
Novel00962	7636233	7639746	983	-	1.452	0.010705
ClCG01G022330	35906597	35909124	1440	basic helix-loop-helix (bHLH) DNA-binding superfamily protein LENGTH=393	1.4518	0.00081147
ClCG11G014760	28039525	28041127	880	MADS-box transcription factor 57	1.4517	0.0045744
ClCG01G018400	32929862	32939492	3481	GPI ethanolamine phosphate transferase	1.4511	0.00030779
ClCG00G005640	12676255	12678443	2046	Heat shock protein 90-1	1.4508	2.31e-06
ClCG03G010030	16895880	16903601	2547	FtsH extracellular protease family protein	1.4493	7.41e-11
ClCG11G004920	5269868	5272539	1541	Cytochrome P450, putative	1.4482	0.0038977
ClCG11G015930	29237152	29241157	2198	Amino acid permease	1.4459	1.69e-06
ClCG06G011730	24794143	24796858	1234	RING/U-box superfamily protein LENGTH=455	1.4431	0.0010669
ClCG04G009280	24123122	24125590	1341	Thylakoid lumen 15.0 kDa protein	1.4373	7.55e-05
ClCG10G022090	36565280	36568429	1918	RING finger protein	1.4359	4.1e-09
ClCG01G014640	28978794	28983568	1389	mRNA, clone: RTFL01-16-D09	1.4319	0.0023042
ClCG05G014370	24133776	24138231	1590	Cytochrome P450, putative	1.4238	0.002728
ClCG06G003030	3618269	3622102	1110	Squamosa promoter binding protein-like 8	1.4219	0.010498
ClCG10G019090	34014845	34019942	1373	CAAX prenyl protease 2	1.4213	0.00021319
ClCG03G008830	11031680	11035385	1379	Glutamine synthetase	1.4196	0.0013904
ClCG08G004740	14919058	14920742	579	Kinase family protein	1.4124	0.0049468
ClCG08G009010	21553651	21557034	1720	mRNA, clone: RTFL01-15-D07	1.4114	0.0066936
ClCG07G004130	4794006	4797446	1130	Alpha/beta hydrolase related protein LENGTH=209	1.4103	0.00898
ClCG06G006020	6847752	6848777	1026	Cement protein 3B variant 1	1.409	0.0011293
ClCG08G008180	20694381	20698833	1437	RNA-binding protein	1.4089	2.95e-11
ClCG08G015770	28221154	28222002	849	BRI1 kinase inhibitor 1 LENGTH=337	1.4065	0.004475
ClCG09G003870	3466615	3469319	975	RNA binding protein	1.406	3.32e-06
ClCG01G014190	28472575	28479594	3236	Pentatricopeptide repeat-containing protein, putative	1.4019	8.16e-07
ClCG03G004130	4455819	4460974	1739	Plastid transcriptionally active 14 protein	1.4005	3.11e-05
ClCG05G022220	34210855	34215115	2001	Transmembrane protein	1.4004	4.74e-06
ClCG04G008890	23740211	23742381	670	DNA-binding protein S1FA, putative	1.3951	0.0056112
ClCG01G024910	37937849	37944392	4132	Auxin response factor 3	1.3924	5.07e-08
ClCG08G000220	676949	678376	1428	Hfr-2-like protein	1.391	1.03e-09
ClCG10G007520	11143451	11157690	3482	Methionine s-methyltransferase	1.3907	0.00030393
ClCG09G021580	38534077	38538499	1379	Regulatory protein RecX	1.3872	3.45e-09
ClCG11G007040	7872721	7878787	3546	HAT family dimerisation domain containing protein	1.3864	0.0078888
ClCG02G014550	28907188	28919718	3356	Ubiquitin carboxyl-terminal hydrolase	1.3864	8.62e-05
ClCG11G006770	7437743	7439032	1290	Eukaryotic aspartyl protease family protein LENGTH=442	1.3842	0.00049084
ClCG04G002690	9495546	9504961	1298	Cleft lip and palate transmembrane protein, putative	1.3827	3.15e-05
ClCG11G011090	21860568	21871500	2150	Serine protease	1.3824	0.0078768
ClCG08G012760	25644714	25650176	2137	SelT/selW/selH selenoprotein domain containing protein	1.3797	1.21e-09
ClCG06G011420	24256209	24258247	1137	Indole-3-acetic acid inducible 29	1.3794	0.0003484
ClCG08G010770	23477358	23486981	1786	DNA gyrase subunit A	1.3793	2.79e-05
ClCG01G019660	33879611	33881991	1596	Pentatricopeptide repeat-containing protein	1.3778	0.007932
ClCG02G021030	35524825	35531620	2611	Auxin response factor, putative	1.3775	0.0059186
ClCG08G009780	22514074	22515570	914	MTD1 family protein	1.3775	0.0084276
ClCG09G003170	2749405	2752211	1489	F-box/LRR-repeat protein 14	1.3757	0.0074145
ClCG11G010410	19785520	19786674	1083	Calcium-dependent lipid-binding (CaLB domain) family protein LENGTH=401	1.3738	0.010563
ClCG02G023340	37700036	37710287	2630	Outer envelope protein 80, chloroplastic	1.3737	0.00016102
ClCG06G008220	11246962	11247692	611	Senescence-associated family protein	1.3718	0.00095448
ClCG01G022000	35628149	35634300	3619	tRNA wybutosine-synthesizing protein 2/3/4	1.371	5.35e-05
ClCG02G006010	6646347	6650883	2327	4-methyl-5(B-hydroxyethyl)-thiazole monophosphate biosynthesis	1.3709	3.79e-07
ClCG02G012080	25326212	25330468	2012	Amine oxidase	1.367	0.00059273
ClCG08G006460	18915243	18918443	1332	Ribosome maturation factor rimP	1.362	7.42e-06
ClCG11G006860	7579616	7582572	2360	Ankyrin repeat-containing protein, putative	1.3617	7.49e-05
ClCG05G006820	6926410	6929348	1120	S-adenosyl-L-methionine-dependent methyltransferase-like protein	1.3602	0.0011289
ClCG07G004860	6259500	6262423	1223	Dual specificity protein phosphatase, putative	1.3591	3.09e-07
ClCG06G017590	30710499	30712034	1536	GRAS family transcription factor	1.3564	0.0076276
ClCG06G003790	4456501	4460528	1605	Riboflavin biosynthesis protein RibD	1.3553	2.24e-06
ClCG08G017470	29668516	29670292	762	RING finger protein	1.3539	3.52e-05
ClCG02G023170	37563043	37563857	525	Unknown protein	1.353	0.0074314
ClCG03G012740	26287014	26294399	1778	Non-imprinted in Prader-Willi/Angelman syndrome region protein, putative	1.3513	3.39e-05
ClCG04G000590	2222393	2225842	2025	Fructokinase, putative	1.3509	6.58e-10
ClCG01G014200	28491178	28493323	1326	MYB transcription factor 1	1.3507	1.26e-05
ClCG08G013950	26791956	26793035	883	Ganglioside-induced differentiation-associated protein	1.3497	0.0068897
ClCG09G009550	9221414	9222928	1515	Ubiquitin carboxyl-terminal hydrolase family protein LENGTH=528	1.3486	1.37e-07
ClCG09G001690	1594773	1619858	4914	P-loop containing nucleoside triphosphate hydrolases superfamily protein	1.3464	0.00028371
ClCG08G017710	29820730	29822553	1824	Armadillo repeat protein 1	1.3462	0.00015444
ClCG10G010130	22865435	22871691	1978	Nucleobase-ascorbate transporter 6	1.3456	0.007335
ClCG04G006480	21198016	21202326	2278	Protein WEAK CHLOROPLAST MOVEMENT UNDER BLUE LIGHT 1	1.3426	0.00083195
ClCG09G022670	39710483	39722533	4634	Tel2-interacting protein	1.3423	3.66e-06
ClCG05G003840	3587227	3590281	2132	Beta-amylase	1.3419	0.00014308
ClCG05G005990	5935534	5942905	1198	Unknown protein	1.3418	0.00028583
ClCG04G002680	9482670	9484468	669	Cleft lip and palate transmembrane protein, putative	1.3408	0.00021335
Novel00977	22613869	22622342	21132	hypothetical protein VITISV_025614 [Vitis vinifera]	1.3405	0.002037
Novel00563	27965071	27966607	1185	-	1.3398	0.00075363
ClCG09G015920	31046700	31050010	2267	Phototropic-responsive NPH3 family protein LENGTH=746	1.3372	4.9e-05
ClCG07G005760	8968923	8975674	824	Caleosin-related family protein LENGTH=195	1.3371	0.0059227
ClCG07G017220	33716193	33721067	1184	Superoxide dismutase	1.3369	0.00022033
ClCG03G009370	12468569	12474602	3145	Kinase family protein	1.3362	6.99e-05
ClCG02G020580	35052954	35056707	2147	Ribonuclease P protein subunit p30	1.3356	2.74e-05
ClCG07G004540	5755504	5760472	4708	Phosphoribosylformylglycinamidine synthase family protein	1.3331	1.07e-10
ClCG07G002890	2972613	2996464	2781	Two pore calcium channel protein 1	1.3328	0.00035281
ClCG10G002950	3655889	3671122	3837	Glycine-rich protein	1.3326	0.0013655
ClCG02G004350	4403759	4408062	1340	Protein COBRA, putative	1.3322	0.0001
ClCG05G007980	8617472	8625303	3804	DNA mismatch repair protein MutS	1.3293	1.86e-05
ClCG10G017390	32235033	32252107	4848	Protein kinase	1.3293	0.0008446
ClCG04G008130	23040278	23048560	2978	Exoribonuclease II	1.328	0.00097556
ClCG10G017790	32730044	32733620	830	Serine/arginine rich splicing factor, putative	1.3276	1.97e-06
ClCG05G013430	19258688	19261224	1559	Kelch repeat-containing F-box family protein	1.3243	1.95e-05
ClCG04G012270	27156810	27164633	990	myb domain protein 94 LENGTH=333	1.323	0.0026791
ClCG11G008230	11349291	11352374	1389	DNA polymerase I, putative	1.3226	3.97e-08
ClCG01G021640	35410618	35411655	1038	Proteophosphoglycan ppg1	1.3225	7.57e-06
ClCG07G005060	6761916	6763084	480	O-acetyl-ADP-ribose deacetylase	1.3219	0.0020281
ClCG08G000310	997313	998876	753	Fanconi-associated nuclease 1 homolog	1.3216	0.00016912
ClCG08G014310	27116930	27119323	2394	Pentatricopeptide repeat-containing family protein	1.3215	0.0029339
ClCG01G002090	2033421	2040529	962	Ubiquitin-conjugating enzyme E2	1.3213	3.52e-05
ClCG05G026010	37324967	37327371	1473	Cytochrome P450, putative	1.321	0.0015971
ClCG07G008380	22339586	22340625	606	Pyridine nucleotide-disulfide oxidoreductase domain-containing protein	1.321	0.0001874
ClCG05G015300	26895179	26897220	1948	tRNA pseudouridine synthase family protein	1.3196	0.0014676
ClCG01G010980	17203510	17205624	2115	Pentatricopeptide repeat-containing protein	1.3194	0.0025513
ClCG04G007940	22883570	22887809	1895	Regulator of chromosome condensation (RCC1) family protein LENGTH=488	1.3168	0.0013395
ClCG11G015990	29311705	29317149	2636	En/Spm transposon protein-like	1.3167	6.03e-05
ClCG04G008640	23549111	23549581	471	Unknown protein	1.3155	4.46e-05
ClCG10G008820	19405718	19408281	1320	Ubiquitin-protein ligase, putative	1.315	7.39e-09
ClCG04G010280	25211163	25212890	1728	Pentatricopeptide repeat-containing protein	1.3143	0.0068799
ClCG10G016400	31061149	31062003	855	Cytochrome P450, putative	1.3128	0.00077938
ClCG01G010680	16648308	16651309	942	CASP-like protein	1.312	1.38e-06
Novel00530	3059108	3061060	1953	-	1.308	0.0085992
ClCG06G001010	979205	988092	1549	RNA-binding ASCH domain protein	1.3079	7.57e-06
ClCG08G000380	1136739	1140138	2429	Deoxycytidine kinase	1.3061	3.59e-07
ClCG02G017300	31829803	31832763	1474	Vesicle-associated membrane family protein	1.3048	0.00013454
ClCG08G003660	10021383	10028179	3957	At4g14180-like protein	1.3045	2.34e-05
ClCG03G009360	12448740	12460412	2095	SET and MYND domain-containing protein 3	1.3039	0.0012337
ClCG11G005990	6485627	6487860	1655	Ethylene-responsive transcription factor 2	1.3037	0.0032986
ClCG01G002840	2893388	2895971	2135	2-succinylbenzoate-CoA ligase	1.2996	0.00038117
ClCG04G007690	22676999	22684334	1818	Major facilitator superfamily protein LENGTH=575	1.2982	0.0072555
ClCG10G003100	3844079	3845370	1236	C2H2 type zinc finger protein	1.2979	2.34e-05
ClCG02G003250	3217996	3219327	1149	Pentatricopeptide repeat-containing family protein	1.2943	9.23e-06
ClCG04G012490	27324054	27328166	1737	cDNA, clone: J065166P19, full insert sequence	1.2921	0.00035884
ClCG01G010270	15412514	15413089	576	BCL-2-associated athanogene 5	1.2904	0.00019103
ClCG04G003540	13638808	13644659	3682	Pentatricopeptide repeat-containing protein	1.2899	5.89e-06
ClCG04G012390	27244587	27245944	948	HVA22-like protein a	1.2898	0.00097835
ClCG10G005120	6295728	6302279	2082	Trigger factor, putative	1.2871	2.46e-05
ClCG04G003700	14466750	14470986	1217	S-formylglutathione hydrolase	1.2862	5.34e-09
ClCG01G020210	34337604	34340195	2592	Pentatricopeptide repeat-containing protein, putative	1.2846	0.0010932
ClCG10G017040	31802793	31807302	2840	zinc finger (Ran-binding) family protein LENGTH=758	1.2845	6.15e-06
ClCG07G010420	26124761	26140623	2823	Anaphase-promoting complex subunit 5	1.2836	0.0019459
ClCG06G018060	31079390	31080808	863	HVA22-like protein e	1.2828	0.0005212
ClCG01G021730	35468521	35473156	1716	Core-2/I-branching beta-1,6-N-acetylglucosaminyltransferase family protein LENGTH=378	1.2771	0.00012157
ClCG04G002010	6870757	6871692	279	Unknown protein	1.2755	5.21e-05
ClCG05G012270	15553331	15559276	1707	Aldo/keto reductase	1.2748	0.0037276
Novel00486	15495849	15500216	4068	-	1.271	0.0030589
ClCG05G017780	30150315	30153982	2161	Mitochondrial substrate carrier family protein R	1.2695	0.0014341
ClCG10G014160	28481777	28491961	1580	Dihydroflavonol-4-reductase	1.2677	0.00057528
ClCG03G003480	3857168	3862479	1788	B3 domain-containing protein	1.2671	0.0019786
ClCG05G022980	34828803	34832557	1321	Metallo-hydrolase/oxidoreductase superfamily protein LENGTH=350	1.2668	5.81e-06
ClCG05G018280	30557391	30563598	711	Gibberellin-regulated protein 1, putative	1.2662	0.0078094
ClCG02G017350	31848088	31850174	637	Unknown protein	1.266	0.00086052
ClCG02G017190	31729225	31732907	1253	Methyltransferase-related family protein	1.2653	3.77e-06
ClCG08G012800	25693723	25697534	1293	(RAP Annotation release2) Galactose-binding like domain containing protein	1.2645	7.72e-06
ClCG03G002110	2310964	2314215	1508	Protein kinase 1	1.264	0.0014373
ClCG09G015470	29970482	29979884	1156	Tobamovirus multiplication protein 3, putative, expressed	1.2618	8.62e-08
ClCG07G004520	5657196	5659633	1131	Ferritin	1.2611	0.0010299
ClCG08G014300	27111619	27115874	1435	ER lumen protein retaining receptor, putative	1.2609	7.54e-07
ClCG09G001890	1760978	1763066	1065	Peroxyureidoacrylate/ureidoacrylate amidohydrolase RutB	1.2587	0.0002883
ClCG09G008920	8501133	8514629	1759	Ubiquitin-conjugating enzyme E2 variant 1B	1.2582	0.0085139
ClCG03G009380	12495477	12497086	1525	C2H2-like zinc finger protein LENGTH=462	1.2576	0.007969
ClCG07G009900	25616272	25620284	1824	Homogentisate 1,2-dioxygenase	1.2575	0.0089567
ClCG01G017380	31911477	31915348	2047	Ribonuclease III family protein	1.2548	0.00020721
ClCG04G012780	27598463	27603663	1464	Dihydroxyacetone kinase, putative	1.253	0.00048026
ClCG10G001020	1036427	1051123	1539	CYCLOPS	1.2502	0.0047274
ClCG05G014770	25572298	25598897	2559	Pentatricopeptide repeat-containing protein	1.2501	0.00080305
ClCG10G000140	235056	241305	2258	MLO-like protein	1.2478	8.77e-09
ClCG11G017060	30348052	30350437	1359	Protein kinase superfamily protein LENGTH=355	1.2467	0.0057528
ClCG08G015810	28258121	28258612	492	Calmodulin	1.2449	6.57e-05
ClCG04G008010	22939201	22942188	2037	Kinase, putative	1.2445	0.0027389
ClCG04G008610	23527030	23532236	2888	Phosphatidate phosphatase LPIN3	1.2417	0.0053683
Novel00992	343770	346846	4319	PREDICTED: cytochrome P450 CYP736A12-like [Cucumis sativus]	1.2392	0.00025213
ClCG07G004110	4774307	4784087	1554	Cytochrome P450	1.2385	6.57e-05
ClCG10G004450	5660880	5669647	1077	Nicotinamide mononucleotide adenylyltransferase	1.2375	0.0047438
ClCG11G017450	30662628	30664415	1788	Genomic DNA, chromosome 3, TAC clone:K15M2	1.2359	0.0004749
ClCG06G005750	6501393	6503486	2094	Pentatricopeptide repeat-containing protein, putative	1.2357	0.00068816
ClCG09G022560	39569177	39570665	1303	SBP (S-ribonuclease binding protein) family protein LENGTH=335	1.2316	0.00049426
ClCG03G008710	10524609	10527458	1401	U-box domain-containing protein	1.2305	0.0013044
ClCG03G017540	32629128	32633745	1141	Dehydration-induced 19-like protein	1.2302	3.76e-07
ClCG10G011680	25484770	25487097	919	Unknown protein	1.2276	0.00014427
ClCG08G016780	29103931	29109128	2633	ERD (early-responsive to dehydration stress) family protein LENGTH=771	1.2256	0.0010153
ClCG11G001940	2071440	2083917	4834	Glycine-rich protein	1.2256	6.27e-05
ClCG10G019190	34127913	34159625	6861	Pleiotropic drug resistance ABC transporter family protein	1.223	2.88e-05
ClCG03G001960	2137917	2142469	2257	THO complex subunit	1.2209	3.88e-05
ClCG10G017520	32397868	32404900	1679	DNA polymerase delta subunit 2	1.2204	1.34e-05
ClCG03G017250	32391274	32399722	1017	Bidirectional sugar transporter N3	1.2188	0.0012018
ClCG03G014630	29572155	29579299	1486	2-oxoisovalerate dehydrogenase subunit beta	1.2166	0.0039556
ClCG01G024880	37917192	37920006	2719	Pentatricopeptide repeat-containing protein, putative	1.2162	0.00048067
ClCG05G006460	6477447	6479897	794	DNA-directed RNA polymerase subunit	1.2162	0.00082292
ClCG03G008990	11379390	11384365	2818	tRNA modification GTPase mnmE	1.2149	2.86e-05
ClCG06G015180	28559684	28582163	4698	Acetyl-coenzyme A synthetase	1.2128	0.00025096
ClCG09G013930	22301975	22345921	3044	Genomic DNA, chromosome 3, P1 clone: MYF24	1.2125	2.81e-08
ClCG03G001010	1016986	1018765	764	Unknown protein	1.2121	0.0014798
ClCG01G013770	27523094	27546305	255	Unknown protein	1.2106	0.00027772
ClCG09G013600	20717509	20718094	517	Unknown protein	1.2083	0.0074714
ClCG06G009560	16320832	16324127	1129	RNA-binding protein	1.2075	5.09e-07
ClCG01G005740	6220649	6226174	2572	Chloroplast unusual positioning 1A	1.2063	0.0025485
ClCG02G003000	2945465	2953538	4119	Ribonuclease E	1.2042	0.0081645
ClCG05G015790	27697938	27700451	1660	MTD1 family protein	1.2042	0.00032642
ClCG02G023180	37564857	37570019	1486	Nuclear transcription factor Y subunit A5	1.2036	3e-07
ClCG04G005580	19367049	19394853	2918	DNA gyrase subunit B, putative	1.2026	1.7e-09
ClCG01G006430	7234683	7237537	1657	F-box protein family-like protein	1.2025	1.01e-08
ClCG08G004750	14935446	14947616	1329	Kinase family protein	1.2016	0.0055639
ClCG03G002440	2832210	2835305	898	DNA-directed RNA polymerase subunit	1.2015	0.0013879
ClCG05G023370	35204935	35207247	837	Basic-leucine zipper (bZIP) transcription factor family protein LENGTH=285	1.2008	0.0070923
ClCG03G006550	7337700	7337993	294	BEST Arabidopsis thaliana protein match is: Galact s in 8 species: Archae - 0; Bacteria - 0; Metazoa - 0; Fungi - 0; Plants - 30; Viruses - 0; Other Eukaryotes - 0 (source: NCBI BLink). LENGTH=97	1.2003	0.0015893
ClCG03G012320	25043245	25044690	1446	Amino acid permease family protein	1.1986	0.00083681
ClCG02G024400	38646091	38667773	1413	Lysine--tRNA ligase	1.1975	0.0007612
ClCG10G018470	33487473	33489118	859	Unknown protein	1.1974	0.0028804
ClCG05G006990	7125498	7138028	2304	ATP-dependent RNA helicase, putative	1.1971	1.93e-05
ClCG01G008930	10994567	10998387	1613	T23K8.1	1.1964	2.09e-05
ClCG01G009370	12890291	12894693	930	Peptidyl-prolyl cis-trans isomerase	1.1952	0.0059677
ClCG06G006510	7429023	7433511	1289	Aldo/keto reductase, putative	1.1943	0.0073528
ClCG01G006720	7676990	7679530	1027	Zinc finger protein, putative	1.1936	8.25e-08
ClCG07G000190	252494	256446	1125	Transcription factor	1.1923	0.0024819
ClCG02G014850	29212943	29219147	2583	Solute carrier family 40 member 1	1.1919	0.0024945
ClCG08G010600	23290081	23294508	1432	D-tyrosyl-tRNA(Tyr) deacylase	1.1917	1.34e-07
ClCG02G003830	3896289	3906692	2156	Protein kinase like protein	1.1906	0.00012358
ClCG03G003340	3793794	3798386	3072	Pentatricopeptide repeat-containing protein, putative	1.1905	0.0038918
ClCG01G001220	1076679	1080825	2685	S-adenosyl-L-methionine-dependent methyltransferases superfamily protein LENGTH=633	1.1899	4.43e-05
ClCG01G001850	1830815	1838307	1357	ATP-dependent kinase YFH7	1.1892	3.93e-09
ClCG10G007450	10949947	10952357	855	U2 auxiliary factor small subunit	1.1887	7.45e-05
ClCG01G012750	25612636	25615815	1573	Splicing factor U2af 38 kDa subunit	1.1883	0.0012878
ClCG05G012730	17364931	17368763	2058	Pentatricopeptide repeat-containing protein	1.1882	0.0016367
ClCG09G011460	11338359	11341100	2055	UDP-glycosyltransferase 1	1.1877	4.2e-08
ClCG01G007270	8317668	8322564	1402	NAD(P)-binding Rossmann-fold superfamily protein LENGTH=364	1.1854	0.00020457
ClCG11G016740	30023564	30030073	2250	APO protein	1.184	0.0001064
ClCG06G014330	27749685	27752954	2084	Auxin efflux carrier	1.1836	0.0004605
ClCG04G009190	24036522	24046147	2129	Telomere repeat-binding protein 4	1.1823	0.00011314
ClCG10G019020	33971766	33972133	309	F-box family protein	1.1823	0.00020281
ClCG08G005350	16932145	16934418	1359	Zinc finger protein CONSTANS-like protein	1.1818	0.0034892
ClCG07G009720	25337654	25342858	924	Endonuclease MutS2	1.1791	0.0052015
ClCG06G009790	19375942	19380039	1479	Thioredoxin superfamily protein LENGTH=350	1.1764	0.0037451
ClCG08G014400	27167626	27170469	1115	Diphthine synthase	1.1738	0.00069926
ClCG06G011500	24393121	24401635	3751	Telomere-associated protein RIF1	1.173	1.08e-05
ClCG06G004950	5625148	5633584	519	Unknown protein	1.1727	0.0075182
ClCG06G000530	494048	508308	4052	Tubulin-specific chaperone D	1.1715	3.1e-07
ClCG08G013230	26121458	26123099	717	Transcription factor	1.1708	0.00017583
ClCG06G006590	7597338	7599446	775	Unknown protein	1.1692	1.92e-05
ClCG07G004650	5974467	5979923	2099	Origin recognition complex subunit 4 family protein	1.1686	1.46e-06
ClCG01G001260	1137207	1142491	1753	Alcohol dehydrogenase, putative	1.1666	0.0030133
ClCG01G007830	8916323	8934704	3039	Lysosomal alpha-mannosidase, putative	1.1651	5.54e-07
ClCG03G013120	27037226	27044006	2251	NAD(H) kinase	1.165	2.34e-06
ClCG05G023870	35593215	35594603	1389	UDP-glycosyltransferase-like protein	1.1624	0.0093173
ClCG07G016310	32688514	32689168	480	Chlororespiratory reduction 7	1.1589	0.00052689
ClCG01G015350	29564196	29568363	1947	2-oxoisovalerate dehydrogenase alpha subunit, mitochondrial, putative, expressed	1.1583	0.00011565
ClCG05G025530	36893438	36897075	1589	Pectin lyase-like superfamily protein LENGTH=470	1.1579	0.0017021
ClCG10G009480	21614492	21617527	1251	2-oxoglutarate (2OG) and Fe(II)-dependent oxygenase superfamily protein	1.1575	0.00043474
ClCG06G010060	20613036	20662098	2666	Unknown protein	1.1566	1.78e-05
ClCG08G018080	30085663	30088806	1763	Dual-specificity RNA methyltransferase RlmN	1.1548	6.17e-05
ClCG09G005200	4593023	4602147	4098	Unknown protein	1.1542	0.0016212
ClCG03G017320	32437435	32442624	1520	Arginine/serine-rich splicing factor	1.1535	3.18e-05
ClCG07G012660	29089069	29093191	2552	Phospholipase D	1.1516	3.08e-07
ClCG09G022660	39698064	39699782	712	>F3O9.30	1.1514	0.0011529
ClCG11G016880	30174119	30180132	3208	Unknown protein	1.1513	0.0023417
ClCG01G004470	4776333	4782157	1698	Unknown protein	1.1502	0.0048501
ClCG11G011620	23296084	23312289	2480	Serine/threonine protein kinase	1.1484	0.00021435
ClCG02G015580	29854063	29855869	839	Unknown protein	1.1467	0.0021786
ClCG10G013480	27686694	27687197	417	Unknown protein	1.1458	0.00021131
ClCG03G005620	5826701	5831299	1791	DNA-binding bromodomain-containing family protein	1.1453	0.00053211
ClCG06G004190	4794740	4796539	1800	Pentatricopeptide repeat-containing protein, putative	1.1445	0.00081981
ClCG11G008020	11044483	11048499	1554	Endoribonuclease E-like protein	1.1441	0.0013939
ClCG10G001440	1497621	1498759	684	UDP-N-acetylglucosamine transferase subunit ALG14, related	1.1441	0.00086251
ClCG08G014710	27486656	27492247	1416	Ribosomal RNA small subunit methyltransferase I	1.1438	0.00031543
ClCG02G019340	34064498	34068524	2685	Protein kinase, putative	1.1428	0.0083949
ClCG06G010940	23505088	23508301	1948	Zinc finger CCCH domain-containing protein 34	1.1426	0.0053687
ClCG01G002660	2635629	2639471	2123	GMP synthase [glutamine-hydrolyzing], putative	1.1423	0.00035875
ClCG02G009520	14604836	14610887	1482	Nuclear cap-binding protein subunit 2	1.142	8.81e-07
ClCG11G012910	26182497	26194805	801	Serine-threonine protein kinase, plant-type, putative	1.1416	0.0047908
ClCG05G002480	2347849	2350726	1060	tRNA (guanine-N-7) methyltransferase LENGTH=312	1.1385	2.99e-05
ClCG05G004420	4164072	4178300	3304	actin-related protein 9 LENGTH=596	1.1384	0.00012505
ClCG05G006770	6835947	6907037	13258	Calcium-dependent lipid-binding family protein	1.1384	1.77e-05
ClCG02G023980	38327178	38328221	1044	F-box/kelch-repeat protein	1.1371	0.004907
ClCG07G009010	23908821	23913654	1972	Protein phosphatase 2c, putative	1.137	7.97e-07
ClCG09G012020	13094295	13098888	1689	Acetylornithine deacetylase, putative	1.1365	0.00061122
ClCG01G001560	1559123	1562039	1514	Phosphoribosylformylglycinamidine cyclo-ligase	1.1362	0.0090888
ClCG10G006830	9700274	9726917	2294	Leucine-rich repeat family protein	1.1318	0.0055983
ClCG07G007660	20340571	20352125	2013	Protein translocase subunit SecA	1.1316	1.39e-06
ClCG01G017800	32281729	32284964	2062	Growth-regulating factor 1	1.131	0.0013486
ClCG06G012860	26096257	26101333	2020	Fatty acid hydroxylase superfamily LENGTH=632	1.1303	0.00043055
ClCG09G008730	8308978	8314649	2198	Pectinesterase	1.1297	0.0063138
ClCG02G002160	2205944	2207329	566	RmlC-like cupins superfamily protein LENGTH=139	1.1281	0.00017261
ClCG10G010470	23260571	23267373	2576	Vacuolar-sorting receptor	1.1271	0.0024498
ClCG03G005110	5349764	5352165	921	Thioredoxin	1.1264	0.00092637
ClCG02G014040	28283963	28293036	720	Isochorismatase	1.1251	0.00034126
ClCG11G008400	11878690	11884568	3233	TIR-NBS-LRR disease resistance protein	1.1232	2e-05
ClCG03G010040	16915743	16950996	1944	ATP-dependent zinc metalloprotease FtsH	1.1223	1.38e-06
ClCG09G008970	8563163	8565802	1672	Pentatricopeptide repeat-containing protein, putative	1.1218	0.0066695
ClCG06G008140	10949308	10973591	3720	Acetyl-coenzyme A synthetase	1.1217	0.00014879
ClCG05G019560	31797225	31806103	4323	CST complex subunit CTC1-like protein	1.12	0.0018595
ClCG07G003730	4091437	4113798	4944	Subtilase family protein	1.1189	0.0012386
ClCG02G008580	11374309	11376364	1191	Thioredoxin domain-containing protein, putative	1.1164	0.0001081
ClCG11G012230	24925040	24928658	815	Unknown protein	1.1164	0.0060107
ClCG09G011420	11264290	11268455	2596	Ketol-acid reductoisomerase	1.115	1.36e-05
ClCG08G007840	20373505	20384647	5497	Glycine-rich cell wall structural protein 1.8	1.1144	0.00012184
ClCG01G017160	31713081	31715003	1923	Pentatricopeptide repeat-containing family protein	1.1122	0.007239
ClCG03G015640	30615049	30617066	979	GATA transcription factor 20	1.112	0.0033963
ClCG06G003410	4054350	4058946	2064	Potyviral helper component protease-interacting protein 1	1.1114	0.0088533
ClCG08G010680	23375072	23378661	1019	Thioredoxin z LENGTH=183	1.1111	0.0016781
ClCG11G006730	7371620	7374120	1770	Ribulose bisphosphate carboxylase/oxygenase activase 1	1.1108	0.0065712
ClCG05G017440	29746302	29748999	823	Ribosomal RNA large subunit methyltransferase H	1.11	0.00012054
ClCG05G018510	30773300	30778858	1918	TLD-domain containing nucleolar protein	1.1097	0.00032804
ClCG09G022840	39834067	39836998	2199	Inosine monophosphate dehydrogenase family protein	1.1091	0.0062286
ClCG01G006100	6813192	6823941	3009	U-box domain-containing protein	1.1086	0.0037008
ClCG08G014000	26830441	26836635	3090	Phospholipase D	1.1081	0.0010241
ClCG10G009210	20077119	20081351	2193	Pentatricopeptide repeat-containing protein	1.1081	0.0066682
ClCG09G008130	7481242	7490402	3000	Pentatricopeptide repeat-containing protein	1.1077	2.53e-07
ClCG08G002460	5248840	5261075	1965	DNA mismatch repair protein MutL containing protein	1.1075	8.36e-05
ClCG10G013960	28244928	28261561	5535	ARM repeat superfamily protein	1.107	0.00024434
ClCG03G015420	30341052	30348685	1690	WD repeat-containing protein 5B	1.1069	0.00044656
ClCG09G019100	36365162	36368708	439	ADP-ribosylation factor	1.1043	4.24e-06
ClCG10G012350	26344622	26346799	2178	Zinc finger CCCH domain-containing protein	1.1043	4.19e-07
ClCG10G018940	33913721	33921661	1875	Thioredoxin family protein LENGTH=339	1.1034	0.0028933
ClCG09G004440	3937675	3942672	1748	Serine carboxypeptidase, putative	1.1029	0.0093352
ClCG05G017350	29664294	29674616	6612	DDB1-and CUL4-associated factor-like protein	1.1	0.00029849
ClCG02G014350	28679417	28687926	2781	FAD dependent oxidoreductase	1.0996	2.49e-05
ClCG03G017850	33001649	33015499	2250	Serine/threonine-protein kinase Haspin, putative	1.0992	0.00085445
ClCG01G007920	9063939	9077964	2634	Transcription-repair-coupling factor	1.099	0.006238
ClCG09G019070	36341206	36345158	1816	Monodehydroascorbate reductase, putative	1.0977	0.00055883
ClCG01G010260	15362722	15365355	1333	Blue copper protein	1.0969	0.0015727
ClCG10G015830	30352668	30386944	3139	Polyribonucleotide nucleotidyltransferase family protein	1.0966	0.0088193
ClCG01G022180	35764219	35771041	2705	Tyrosyl-DNA phosphodiesterase, putative	1.095	0.00071899
ClCG10G016390	31060071	31060796	726	Cytochrome P450 family protein	1.094	0.010079
ClCG09G006770	5848590	5852557	1050	Auxin-binding protein 1	1.0906	5.44e-05
ClCG02G012530	26055956	26062505	1733	Splicing factor, arginine/serine-rich, putative	1.0893	8.2e-05
ClCG10G015610	30151229	30152183	592	Unknown protein	1.0888	0.0054875
ClCG07G001670	1800108	1803700	2100	Serine hydroxymethyltransferase	1.0884	2.77e-07
ClCG06G000280	306354	310004	1255	DNA-directed RNA polymerase	1.0872	0.0012355
ClCG05G024000	35686484	35695955	2634	Early-responsive to dehydration protein, putative, expressed	1.0861	0.00042142
ClCG04G005520	19219562	19222675	1358	Cell cycle checkpoint protein RAD1	1.0841	0.0091937
ClCG07G014540	30931909	30936929	2328	Lipase class 3 family protein	1.0836	3.43e-05
ClCG11G008140	11174851	11181565	5040	Erythroid differentiation-related factor	1.0824	0.00011122
ClCG05G003110	2961846	2977371	4791	DNA repair protein Rad50	1.0797	0.0031513
ClCG02G023280	37641739	37649399	1860	tRNA-specific 2-thiouridylase mnmA	1.0795	9.31e-06
ClCG09G022110	39078630	39096273	2425	Ran GTPase-activating protein	1.0795	6.34e-06
ClCG10G016090	30671932	30673340	822	response regulator 3 LENGTH=225	1.0794	0.0086796
ClCG07G011060	26976908	26978683	1776	Carotenoid cleavage dioxygenase 4	1.0775	0.0086328
ClCG01G005010	5304502	5313729	1158	Fiber protein Fb34	1.0774	0.00013867
ClCG05G000790	896949	900951	3432	Protein embryo defective 1703	1.0769	0.0005106
ClCG09G022960	40065730	40078294	2677	CTP synthase	1.0766	0.00018597
ClCG02G000950	1142049	1145022	1605	Violaxanthin de-epoxidase	1.0756	0.0015261
ClCG04G002480	8418187	8421445	2724	Pentatricopeptide repeat-containing family protein	1.0751	0.0039644
ClCG11G016570	29824547	29832650	1361	Transmembrane protein 56	1.0718	0.00090832
ClCG07G012610	29041361	29046738	2457	Glucan endo-1,3-beta-glucosidase	1.0712	1.87e-05
ClCG01G017610	32131413	32136601	2707	Pentatricopeptide repeat-containing protein	1.0693	2.8e-06
ClCG01G014720	29029468	29036501	941	Coiled-coil domain-containing protein 12	1.0692	0.00015659
ClCG05G014990	26204555	26206548	1314	Uncharacterised conserved protein (UCP012943) LENGTH=297	1.0686	0.0052948
ClCG04G005170	18823073	18825909	1337	Amino acid transporter, putative	1.0678	0.0033788
ClCG05G017040	29329999	29346769	4091	GPI inositol-deacylase	1.0677	4.12e-05
ClCG01G020110	34244257	34246547	1203	Cytochrome P450	1.0666	0.00011739
ClCG07G011220	27248432	27254995	3607	Pentatricopeptide repeat-containing family protein	1.0661	0.00043121
ClCG11G009810	16356518	16359630	2352	Unknown protein	1.0656	0.00040684
ClCG05G026680	37880635	37885380	1396	Annexin	1.0641	1.72e-05
ClCG01G004650	4946710	4950499	972	Protein kinase superfamily protein LENGTH=359	1.0634	0.0073659
ClCG07G010920	26828803	26831379	2000	Fortune-1	1.0624	0.0014095
ClCG10G001600	1708754	1709089	336	Unknown protein	1.0621	0.0025208
ClCG06G014000	27448691	27450483	1444	Unknown protein	1.062	0.00014467
ClCG10G020300	35143557	35145520	920	Unknown protein	1.0618	0.0080854
ClCG10G001130	1153869	1158769	1496	CobW-domain-containing protein	1.0611	0.0087752
ClCG05G011930	14860485	14869247	1927	Zinc finger family protein	1.061	9.48e-07
ClCG11G003980	4204232	4223180	2994	Enhanced disease susceptibility	1.0589	0.0061945
ClCG10G021710	36306528	36308326	1708	Fructokinase-like protein 1	1.0588	7.09e-05
ClCG11G008010	11018251	11020122	1872	Pentatricopeptide repeat-containing protein, putative	1.0551	0.001872
ClCG10G015070	29596080	29597630	1551	Pentatricopeptide repeat-containing family protein	1.0545	0.0015013
ClCG04G012580	27382224	27385538	1422	tetratricopeptide repeat (TPR)-containing protein LENGTH=244	1.0535	6.93e-05
ClCG01G006140	6848342	6849991	1650	Pentatricopeptide repeat-containing protein, putative	1.0528	2.33e-05
ClCG06G006110	7003529	7007071	1068	Haloacid dehalogenase-like hydrolase (HAD) superfamily protein LENGTH=263	1.0526	0.010915
ClCG06G003510	4181289	4181777	489	RING finger protein	1.0523	0.0051324
ClCG05G026380	37629777	37646241	3953	DNA topoisomerase	1.0508	3.3e-08
ClCG05G000440	583607	585277	1136	Unknown protein	1.048	0.0037403
ClCG09G007220	6331533	6336606	2289	tRNA (guanine-N(7)-)-methyltransferase non-catalytic subunit WDR4	1.048	0.0021337
ClCG01G005930	6517491	6522478	1563	Uncharacterised conserved protein UCP031088, alpha/beta hydrolase LENGTH=578	1.0478	0.0029408
ClCG08G012100	24969110	24976961	472	Histidine-containing phosphotransfer protein 4	1.0473	0.00051538
ClCG09G014030	22679405	22680342	434	Aminomethyltransferase	1.0473	0.0043988
ClCG02G014870	29236304	29243977	1705	Serine/threonine-protein phosphatase	1.0467	0.0008359
ClCG08G007950	20482400	20487357	1333	Plastid DNA-binding protein	1.0466	0.000291
ClCG02G005370	5852427	5855512	1231	Plastid division protein PDV2	1.0459	0.0080438
ClCG08G004770	14966364	14970817	999	Histidyl-tRNA synthetase	1.0458	0.00042519
ClCG10G022450	36877503	36882072	1752	Integrator complex subunit	1.0457	0.0014496
ClCG09G003300	2828379	2840467	4574	Sister chromatid cohesion protein PDS5-like protein	1.0453	7.91e-05
ClCG01G022850	36347624	36351780	2595	Unknown protein	1.0428	0.0010275
ClCG01G009770	13985311	13988628	1131	Ubiquinol oxidase	1.0422	0.00093827
ClCG10G015940	30499819	30500139	321	Cold dehydrin	1.0411	0.00078329
ClCG05G003120	2979410	2981964	1138	Werner syndrome ATP-dependent helicase	1.041	0.00038418
ClCG07G003140	3206626	3209445	1523	RNA-binding protein 34	1.0384	0.0094527
ClCG10G013880	28154047	28167636	3285	Nuclear pore membrane glycoprotein 210-like	1.0382	0.0016385
ClCG06G012000	25121269	25126371	2586	Pentatricopeptide repeat-containing protein, putative	1.0376	0.00011143
ClCG05G024960	36461327	36465300	1595	Zinc finger MYND domain-containing protein 15	1.0369	0.0023252
ClCG03G007560	8567020	8571479	1884	O-fucosyltransferase-like protein	1.0364	0.0096088
ClCG09G001800	1709405	1716147	3707	Zinc phosphodiesterase ELAC protein	1.0352	0.0012891
ClCG03G012030	24103613	24106205	1636	Lipase/lipooxygenase, PLAT/LH2 family protein LENGTH=390	1.0347	0.0013025
ClCG06G013310	26645352	26650834	1517	Syntaxin/t-SNARE family protein LENGTH=296	1.0335	2.42e-06
ClCG08G014040	26892148	26897084	1383	Ribosomal large subunit pseudouridine synthase D	1.0335	0.00044803
ClCG09G014660	26922046	26951794	2233	General transcription factor 3C polypeptide	1.0333	4.71e-05
ClCG07G006500	11492911	11496799	756	ATP-dependent DNA helicase recG	1.0332	0.0021605
ClCG11G016050	29349130	29354677	3834	Zinc finger CCCH domain-containing protein	1.033	0.00085446
ClCG11G008940	13272190	13290935	3299	Phospholipase DDHD2	1.0303	0.0014394
ClCG01G003610	3804131	3807298	1615	CPD photolyase	1.0278	0.00051856
ClCG01G010620	16515562	16519166	1344	Thymidine kinase	1.0271	0.0067621
ClCG03G016600	31742220	31744642	1028	Stress regulated protein isoform 3	1.0257	0.0026067
ClCG08G012570	25467459	25472865	1206	Ribonuclease H2 subunit B	1.0247	0.00027352
ClCG03G002200	2425079	2428867	2168	RING/U-box superfamily protein LENGTH=494	1.0216	0.0010188
ClCG05G009200	9990668	9996746	1436	Oxidoreductase, zinc-binding dehydrogenase family protein LENGTH=329	1.0212	0.00038674
ClCG06G008620	12792289	12799318	3106	tRNA(Ile)-lysidine synthase	1.0212	5.44e-06
ClCG09G000480	418226	429302	1979	23S rRNA (uracil(1939)-C(5))-methyltransferase RlmD	1.0207	0.0019799
ClCG08G009240	21855057	21859034	968	Outer envelope pore protein 21, chloroplastic	1.0194	0.000831
ClCG08G017500	29685149	29691780	4650	Dentin sialophosphoprotein	1.0174	5.85e-05
ClCG06G002430	2698127	2742126	3530	Glycine--tRNA ligase alpha subunit	1.017	0.0011658
ClCG10G014040	28346197	28352460	3391	Dead box ATP-dependent RNA helicase, putative	1.0167	0.0032127
ClCG04G001170	3560711	3574668	1815	Regulator of chromosome condensation (RCC1) family protein LENGTH=434	1.0164	0.00060348
ClCG10G010810	24006874	24011499	4626	Translocase of chloroplast 159, chloroplastic	1.0148	0.0045817
ClCG03G005960	6263137	6267402	3028	Endonuclease MutS2	1.0138	0.0098109
ClCG09G002930	2589266	2590829	957	Protein LURP-one-related 12	1.0136	1.9e-06
Novel00846	20823268	20825671	4000	PREDICTED: nuclear transcription factor Y subunit C-2 [Cucumis sativus]>gi|659110517|ref|XP_008455266.1| PREDICTED: nuclear transcription factor Y subunit C-2 [Cucumis melo]>gi|659110519|ref|XP_008455267.1| PREDICTED: nuclear transcription factor Y subunit C-2 [Cucumis melo]>gi|778724199|ref|XP_011658757.1| PREDICTED: nuclear transcription factor Y subunit C-2 [Cucumis sativus]>gi|700188429|gb|KG…	1.0134	0.0004521
ClCG03G010870	19977399	19985645	2208	Pentatricopeptide repeat-containing family protein	1.0131	8.97e-05
ClCG08G015310	27900871	27905221	1592	Methyltransferase-like protein 2	1.0126	0.0047798
ClCG05G019590	31849056	31872034	5766	Acyl-peptide hydrolase-like protein	1.0124	0.00019565
ClCG05G005000	4838227	4848134	2153	ATP-dependent RNA helicase, mitochondrial, putative LENGTH=776	1.0122	3.72e-06
ClCG10G012060	25997335	26000454	1455	Porphobilinogen deaminase, putative	1.0121	0.0020096
ClCG04G000850	2853290	2866060	2088	Armadillo/beta-catenin-like repeat-containing protein	1.0118	0.00076285
ClCG01G023380	36738152	36744169	2422	F1K23.23	1.0117	6.1e-05
ClCG11G000260	357652	382015	2929	Lipase	1.0114	0.0081782
ClCG05G026740	37937335	37942094	1233	Arf-GAP with GTPase, ANK repeat and PH domain-containing protein 2	1.0104	0.004198
ClCG02G013080	26831277	26836122	1788	UPF0420 protein C16orf58	1.0102	0.00025652
ClCG10G010970	24346572	24352400	1932	Sodium/calcium exchanger	1.0101	0.0047084
ClCG03G008490	10081213	10081661	324	Unknown protein	1.0095	0.0075269
ClCG05G016290	28430771	28438608	1725	3-hydroxyisobutyryl-CoA hydrolase, mitochondrial	1.0071	0.0034959
Novel00429	18175215	18176738	1444	hypothetical protein Csa_2G287180 [Cucumis sativus]	1.0069	1e-05
ClCG01G009650	13557804	13563930	2484	Malonyl-CoA decarboxylase, mitochondrial	1.0061	3.76e-05
ClCG04G007670	22647268	22648293	1026	Dead box ATP-dependent RNA helicase, putative	1.006	3.43e-05
ClCG06G009190	15147281	15183730	2546	tRNA pseudouridine synthase d, putative	1.006	0.005109
ClCG07G011850	28062164	28077846	2127	CCA-adding enzyme	1.0059	0.0011437
ClCG09G010950	10750905	10781682	2840	UPF0505 protein C16orf62	1.0057	0.0076535
ClCG02G006650	7662696	7665194	2499	Pentatricopeptide repeat-containing protein, putative	1.0055	0.0049431
ClCG07G014810	31238421	31248783	2868	Translation initiation factor IF-2	1.0049	3.76e-05
Novel00891	23219610	23232072	11232	-	1.0034	0.00061289
ClCG10G011440	25106325	25113736	3106	Histone-lysine N-methyltransferase MEDEA	1.0023	0.00049496
ClCG05G002120	2023463	2031085	3269	SMAD/FHA domain-containing protein	1.0019	0.00096404
ClCG02G016750	31248026	31256524	2371	Ankyrin repeat family protein	1.0013	0.0011836
ClCG08G017870	29932924	29936111	1482	MRNA, complete cds, clone: RAFL21-92-C23	1.0012	0.0030486
ClCG02G007820	9509087	9515514	3061	Pentatricopeptide repeat-containing protein, putative	1.0006	2.72e-05
ClCG03G015400	30324428	30326950	1023	Lactoylglutathione lyase / glyoxalase I family protein LENGTH=197	1	0.00089958
ClCG09G014350	25483271	25494415	2443	WGS project CAID00000000 data, contig chromosome 07	0.99952	3.28e-05
ClCG07G008100	21591133	21604465	1681	Short-chain dehydrogenase/reductase family protein	0.99879	2.31e-06
ClCG07G014660	31071033	31075159	1281	Plastid-lipid associated protein PAP / fibrillin family protein LENGTH=284	0.99844	0.0013218
ClCG09G013360	19485229	19488642	924	Cleavage and polyadenylation specificity factor subunit 1	0.99827	0.007755
ClCG04G007370	22349770	22364854	3048	Laccase	0.99731	0.0049145
ClCG06G002760	3203353	3204306	954	S-adenosyl-L-methionine-dependent methyltransferases superfamily protein LENGTH=307	0.99575	0.0023092
ClCG02G018590	33281143	33283274	1552	Mitochondrial import receptor subunit TOM34	0.99562	0.00078358
ClCG01G021950	35607936	35609917	817	Autophagy-related protein	0.9952	0.0078014
ClCG09G013390	19549705	19556879	1287	Cleavage and polyadenylation specificity factor subunit 1	0.99413	0.0027323
ClCG06G008360	11919348	11935351	2154	Nuclear pore complex protein Nup160	0.99361	0.0012173
ClCG01G015590	29853147	29866446	4314	TONSOKU protein	0.99352	0.007871
ClCG05G004800	4625881	4634061	3787	Argonaute family protein	0.99333	0.0012558
ClCG04G010040	24998737	24999117	381	Soft fertilization envelope protein	0.99324	0.0016281
ClCG03G008610	10276951	10281316	741	Unknown protein	0.99301	0.00013139
ClCG04G003900	15036917	15047271	1292	RECA homolog 3 LENGTH=389	0.99299	0.00075263
ClCG05G024670	36201604	36205185	1560	5'-AMP-activated protein kinase subunit beta-2	0.9916	0.010064
ClCG03G013290	27378435	27402658	4456	Xanthine dehydrogenase, putative	0.99065	9.84e-06
ClCG02G015620	29932335	29937554	2752	zinc finger (Ran-binding) family protein LENGTH=849	0.99007	0.0028123
ClCG08G013340	26190310	26193938	1422	mRNA, clone: RTFL01-36-F17	0.99006	0.0010114
ClCG06G006030	6862303	6866908	1440	Cyclin T1 family protein	0.98955	0.00095535
ClCG10G004430	5648276	5654103	4474	Poly(A)-specific ribonuclease PARN	0.98819	0.00063148
ClCG11G008970	13499819	13518086	1304	Cysteine and histidine-rich domain-containing protein	0.98693	0.00059878
ClCG01G014930	29252220	29255019	1335	S-adenosyl-L-methionine-dependent methyltransferases superfamily protein	0.98649	0.0023441
ClCG08G000330	1037697	1041366	2289	Unknown protein	0.98541	0.00098505
ClCG05G018150	30443758	30444810	1053	Mitochondrial carrier protein	0.98453	0.0021068
ClCG09G017160	33696057	33704039	1456	Unknown protein	0.98435	0.00025416
ClCG09G001640	1536822	1546131	2245	At2g46910/F14M4.26	0.98422	0.00065983
ClCG06G016460	29663080	29671829	5653	Ubiquitin carboxyl-terminal hydrolase family protein	0.98403	6.39e-06
ClCG02G013260	27138691	27141759	1644	Coiled-coil domain-containing protein	0.98384	3.93e-05
ClCG09G014610	26831414	26844790	1557	tRNA (Guanine(10)-N2)-methyltransferase homolog	0.98332	0.0098433
ClCG08G016480	28836371	28839961	1248	Mitochondrial GTPase 1	0.98281	0.0067786
ClCG05G007520	7953750	7957790	3221	Pentatricopeptide repeat-containing protein, putative	0.98256	3.43e-05
ClCG01G023110	36520190	36528121	2368	Protease-related family protein	0.98191	7.5e-05
ClCG06G007990	10660024	10686437	8433	Small subunit processome component-like protein	0.98108	0.00098383
ClCG06G012750	25941062	25943405	1268	Cinnamoyl-CoA reductase-related family protein	0.97995	0.006521
ClCG07G015260	31722852	31729903	2041	Sugar transporter family protein	0.97935	0.0026364
ClCG05G017260	29546696	29552868	2282	SWIM zinc finger family protein	0.97883	6.08e-05
ClCG05G011250	13272298	13276678	1171	5'-AMP-activated protein kinase-related LENGTH=273	0.97856	0.0065476
ClCG01G002540	2526204	2529565	1416	RING finger protein	0.97848	0.002438
ClCG03G015080	30053049	30057772	2852	Tubulin--tyrosine ligase-like protein 12	0.97825	0.0049905
ClCG09G012500	14737696	14747977	641	Vacuolar protein sorting-associated protein, putative	0.97814	0.0090065
ClCG09G022790	39801199	39806500	1418	Defective in cullin neddylation protein	0.97584	1.05e-06
ClCG05G005480	5362678	5366861	1216	Endo-1,3-1,4-beta-d-glucanase, putative	0.9748	9.76e-05
ClCG09G000140	167377	170757	726	Sequence-specific DNA binding protein	0.97392	0.0031258
ClCG04G008330	23289362	23293860	1870	Unknown protein	0.97272	0.00063158
ClCG04G008120	23035176	23037527	772	Protein containing DUF37	0.97217	0.0018092
ClCG01G002630	2605443	2611021	3078	UDP-N-acetylmuramoyl-L-alanyl-D-glutamate--2,6-diaminopimelate ligase	0.97196	0.0058973
ClCG01G022700	36192595	36207925	2735	Anaphase promoting complex subunit	0.97161	0.010288
ClCG11G017810	30982233	30992119	2038	26S proteasome non-ATPase regulatory subunit 5	0.9704	0.00081778
ClCG08G001730	3516621	3523305	1028	Glycerophosphoryl diester phosphodiesterase, putative	0.97008	0.0035489
ClCG03G007170	8120080	8132212	2810	Pre-mRNA-processing factor	0.96857	4.93e-05
ClCG07G011510	27617074	27624635	3354	ATP-dependent zinc metalloprotease FtsH	0.96823	0.00024843
ClCG03G009740	15379819	15382039	1881	Pentatricopeptide repeat-containing family protein	0.9682	0.00042428
Novel00401	3832403	3833778	1376	PREDICTED: uncharacterized protein LOC105434827 [Cucumis sativus]>gi|700201702|gb|KGN56835.1| hypothetical protein Csa_3G134830 [Cucumis sativus]	0.96784	0.00055136
ClCG09G019270	36517407	36526759	2509	Lipid A export ATP-binding/permease protein MsbA	0.96781	0.0001214
ClCG10G007430	10935928	10940354	1725	U2 splicing factor subunit, putative	0.96746	0.00021891
ClCG04G011300	26339188	26339682	495	AT3g18560/K24M9_5	0.96707	0.0019547
ClCG09G006570	5661975	5669292	3827	Zinc ion binding protein	0.96641	3.3e-05
ClCG09G000970	866907	870665	1780	Baculoviral IAP repeat-containing protein	0.96563	0.00021443
ClCG05G025220	36677413	36680508	1429	Spermidine synthase	0.96547	7.62e-07
ClCG05G023520	35335699	35341601	2958	Prolyl oligopeptidase family protein	0.96535	9.85e-05
ClCG02G017060	31555839	31561568	2622	Prolyl endopeptidase-like protein	0.96534	3.73e-05
ClCG05G026990	38265004	38272142	3516	Retinoblastoma-related protein 1	0.96527	1.21e-06
ClCG06G018240	31196373	31197281	909	Sterile alpha motif (SAM) domain-containing protein LENGTH=278	0.96432	0.00057431
ClCG10G006450	9002173	9008720	2231	Cyclic nucleotide gated channel 2	0.9639	0.0025226
ClCG02G001770	1770447	1779551	1228	peroxin 22 LENGTH=283	0.96234	0.00072213
ClCG03G009990	16645829	16654723	4566	Unknown protein	0.96179	0.0097795
ClCG09G012540	14857744	14862724	2700	Pentatricopeptide repeat-containing protein, putative	0.96173	0.00031861
ClCG03G000210	261180	271801	3472	Chloroplast inner envelope family protein	0.95982	0.0001305
ClCG04G000150	467260	468012	753	DTW domain-containing protein LENGTH=253	0.95864	0.0029309
ClCG09G001700	1633702	1638093	3054	P-loop containing nucleoside triphosphate hydrolases superfamily protein	0.95816	5.7e-05
ClCG05G015960	27961818	27966766	1595	cDNA clone:002-117-F11, full insert sequence	0.95667	0.0032046
ClCG07G006190	10601206	10614392	2523	Succinate dehydrogenase flavoprotein subunit	0.95608	0.0003823
Novel00972	18626117	18629977	5505	-	0.95502	0.0032182
ClCG08G008880	21408774	21414641	1437	Single-stranded DNA-binding protein WHY1, chloroplastic	0.95273	6.77e-05
ClCG02G018660	33410878	33423529	3699	ATP-dependent zinc metalloprotease FtsH	0.95244	0.00030036
ClCG08G010430	23142915	23148689	1714	Magnesium transporter MRS2-like protein	0.95241	0.00034007
ClCG07G004120	4784388	4790956	2304	Nuclear pore complex family protein	0.95055	0.00047083
ClCG02G021900	36358668	36364850	2532	MORN (Membrane Occupation and Recognition Nexus) repeat-containing protein LENGTH=871	0.94989	0.002116
ClCG07G007680	20375189	20380132	1044	Protein translocase subunit SecA	0.94978	0.00092546
Novel00426	14515978	14519212	6564	-	0.94945	0.00075116
ClCG08G013130	26013454	26020122	1353	DNA (Cytosine-5)-methyltransferase, putative	0.94939	0.0039117
ClCG11G010550	20344890	20375449	2448	ATP-binding domain-containing protein	0.9492	0.0054134
ClCG03G017990	33171693	33177659	2749	ATP-dependent RNA helicase	0.94889	0.0036078
ClCG02G016790	31268238	31273303	2127	FAD/NAD(P)-binding oxidoreductase family protein LENGTH=486	0.94765	0.00074213
ClCG04G002160	7172208	7186017	1861	Anaphase promoting complex subunit 6/cell division cycle protein (IC)	0.94699	5.97e-05
ClCG11G013670	26850430	26852140	1473	Zinc finger family protein	0.94625	0.0071161
ClCG06G004200	4802466	4812202	1179	CBL-interacting protein kinase 19	0.94515	4.38e-05
ClCG05G023660	35445690	35458878	3372	Asparagine synthetase domain-containing protein	0.944	5.44e-05
ClCG01G017480	32032599	32038928	2608	Phototropic-responsive NPH3-like protein	0.94377	0.0070366
ClCG08G003650	9986053	9993427	843	Tic22-like family protein LENGTH=313	0.94235	0.0012017
ClCG01G011780	20399065	20413975	4216	Pentatricopeptide repeat-containing protein	0.94113	0.001342
ClCG04G006460	21159123	21162092	1578	CBL-interacting protein kinase 22	0.94096	0.0012935
ClCG06G008340	11867540	11883937	1638	Suppressor of auxin resistance1 protein	0.93937	0.0011245
ClCG10G005920	7759978	7764933	4662	Phosphoribosylformylglycinamidine synthase, putative	0.93607	0.0035054
ClCG01G008850	10837621	10847803	3329	Pentatricopeptide repeat-containing protein, putative	0.93526	2e-05
ClCG09G003790	3327621	3329210	1157	PRLI-interacting factor A	0.93451	0.0066858
ClCG06G012620	25783011	25787224	3233	Unknown protein	0.9332	0.009089
ClCG03G011750	23433152	23440594	1851	Tubulin-specific chaperone E, putative	0.9319	0.0022531
ClCG10G020230	35086864	35091712	1286	Translin, putative	0.93185	0.0029979
ClCG07G001270	1379735	1388543	4601	Protein BREAST CANCER SUSCEPTIBILITY 1-like protein	0.93143	0.0091961
ClCG01G020830	34868533	34871500	1706	SERINE ACETYLTRANSFERASE-106 family protein	0.9307	0.00019161
ClCG01G019490	33774464	33776674	2078	GRAS family transcription factor LENGTH=584	0.92889	0.010878
ClCG07G010130	25831672	25834673	1000	DNA binding protein, putative	0.92878	0.0066821
ClCG03G009170	11935771	11946027	2122	Chitobiosyldiphosphodolichol beta-mannosyltransferase	0.92819	0.00013139
ClCG08G000320	1017554	1027189	2630	Fanconi-associated nuclease 1 homolog	0.92651	0.0014066
ClCG01G001080	929239	940973	2110	Short-chain dehydrogenase/reductase family protein	0.92562	0.00088164
ClCG01G016950	31485134	31490973	1301	RNA-binding protein with multiple splicing	0.92531	0.00016562
ClCG01G022580	36085789	36086190	402	Glycine-rich protein	0.92477	0.002704
ClCG10G013870	28130607	28142507	3160	Nuclear pore membrane glycoprotein 210	0.92301	0.0057848
ClCG10G004040	5106010	5115377	1174	Embryo defective protein 1303	0.92144	0.00014368
ClCG05G023550	35350717	35355061	1775	18S pre-ribosomal assembly protein gar2	0.92011	0.00032167
ClCG01G001770	1744753	1752635	3797	Unknown protein	0.92008	0.00017898
ClCG11G004990	5322077	5346718	15843	E3 ubiquitin-protein ligase UBR4	0.91893	0.00070681
ClCG07G001740	1886924	1892092	1968	Transcription initiation factor IIF alpha subunit family protein	0.91889	6.95e-06
ClCG06G014050	27496356	27499511	1929	Arginine decarboxylase, putative	0.91878	0.0011836
ClCG11G007680	10417161	10418995	998	Lactoylglutathione lyase / glyoxalase I family protein LENGTH=118	0.9175	0.0023815
ClCG09G019650	36832847	36835869	962	Transcription initiation factor TFIID subunit	0.91668	0.0002437
ClCG03G000070	116780	128080	4418	Transcription factor, putative	0.91641	0.00027141
ClCG09G019090	36360429	36363674	669	ADP-ribosylation factor 1	0.91597	0.00065934
ClCG06G004410	5043544	5046547	1524	30S ribosomal protein S6	0.9154	0.0014727
ClCG08G002100	4453047	4453896	753	Abscisic stress ripening protein, putative	0.91535	0.0034457
ClCG10G002110	2378144	2382320	708	Calcineurin B-like protein 01	0.91517	0.0094067
ClCG03G011380	21908464	21928944	1958	Pentatricopeptide repeat-containing protein, putative	0.91502	0.010149
ClCG05G001710	1685859	1688935	1734	Bifunctional protein folD	0.9141	0.0032601
ClCG05G006160	6115264	6117168	849	Translationally controlled tumor protein	0.913	0.00035387
ClCG09G008490	7982973	7987240	1872	Peptidyl-prolyl cis-trans isomerase	0.91292	5.02e-05
ClCG11G002570	2679566	2686061	1587	DNA-directed RNA polymerase I subunit rpa43-like protein	0.91137	7.65e-05
ClCG05G009910	10982404	10985602	2064	Unknown protein	0.91093	0.0043919
ClCG02G017770	32297887	32303363	2668	E3 ubiquitin-protein ligase RING2	0.90582	0.00045074
ClCG06G016280	29522357	29525864	1085	Protein HVA22, putative	0.90553	1.85e-05
ClCG06G017460	30628085	30630367	1710	Cytochrome P450, putative	0.90515	0.0033426
ClCG09G010530	10318564	10323553	2712	Eukaryotic translation initiation factor 3 subunit B	0.90475	0.00021283
ClCG10G010110	22783745	22792343	1131	Glutaredoxin	0.90459	5.52e-06
ClCG02G013470	27422408	27426190	1309	Dehydroascorbate reductase	0.90277	0.0015823
ClCG08G017280	29529812	29534439	3179	Cyclin dependent kinase	0.90221	0.00023134
ClCG04G001230	3831813	3870823	6311	30S ribosomal protein S1	0.89971	0.00019582
ClCG07G000070	108151	121255	1467	pale cress protein (PAC) LENGTH=313	0.89877	1.53e-05
ClCG08G007350	19756856	19763726	990	Mitochondrial carrier protein, putative	0.89839	0.00344
ClCG01G007460	8477359	8496447	3003	WD-repeat protein, putative	0.89749	3.74e-05
ClCG10G002170	2434247	2436783	1356	Unknown protein	0.89645	0.010645
ClCG02G017240	31779639	31782992	1199	RING/U-box superfamily protein LENGTH=196	0.89644	0.0018709
ClCG05G003000	2883234	2889577	3897	5-oxoprolinase, putative	0.89616	0.0033331
ClCG04G004100	15751769	15757670	2835	Phosphatidylinositol N-acetylglucosaminyltransferase subunit Q	0.89556	0.0084387
ClCG05G010500	11732127	11740157	1519	LEM3 (Ligand-effect modulator 3) family protein	0.89529	0.00011228
ClCG03G011990	24025282	24026586	480	Unknown protein	0.89497	0.0072094
ClCG06G017500	30653221	30658148	2701	Alkaline alpha galactosidase I	0.89472	3.76e-05
ClCG05G005890	5762595	5767950	1271	Lipase	0.89457	0.00077204
ClCG09G016760	32772353	32773186	834	Integrator complex subunit 11	0.89301	0.00035388
ClCG01G022980	36428111	36435823	4066	Ubiquitin-conjugating enzyme family protein	0.89251	0.00043971
ClCG11G019070	32073864	32079374	5147	Unknown protein	0.89248	0.00043548
ClCG09G001250	1163065	1170075	3524	CCAAT/enhancer-binding protein zeta	0.89152	0.004116
ClCG02G000090	139149	148038	1235	WGS project CAID00000000 data, contig chromosome 13	0.89064	6.22e-05
ClCG11G016650	29923918	29928615	1950	Pentatricopeptide repeat-containing protein, putative	0.89041	2.38e-05
ClCG02G008970	12424088	12435650	1719	Cellulose synthase family protein	0.8902	0.0014819
ClCG01G018280	32802381	32815653	2789	Aldehyde dehydrogenase	0.88983	0.0073745
ClCG03G006580	7368510	7372038	1176	Glycine-rich protein	0.88853	8.38e-06
ClCG07G014020	30545610	30554405	1994	40S ribosomal protein S3	0.88839	0.00024433
ClCG11G005040	5405940	5408319	1813	Pentatricopeptide repeat-containing protein	0.88749	0.0011838
ClCG09G000490	432224	434988	1466	Core-2/I-branching beta-1,6-N-acetylglucosaminyltransferase family protein LENGTH=386	0.88684	0.0077841
ClCG01G015370	29574212	29579150	3110	SWIM zinc finger family protein	0.88636	0.001437
ClCG05G017890	30238089	30241019	1696	Sulfolipid (UDP-sulfoquinovose) biosynthesis protein	0.88511	0.00077365
Novel00871	38370053	38371351	3237	-	0.88509	0.0054042
ClCG11G015970	29283771	29301130	3395	BRCT domain-containing family protein	0.88455	0.0015471
ClCG06G012390	25603481	25606857	896	Eukaryotic translation initiation factor 5A	0.88401	0.00027375
ClCG05G019150	31356972	31367602	2403	F27F5.22	0.88302	4.85e-05
ClCG01G014380	28719454	28721638	1513	Homeobox-leucine zipper-like protein	0.88281	0.0013318
ClCG07G001490	1573206	1574911	1611	Cytochrome P450, putative	0.88238	0.0094955
ClCG05G025230	36694953	36698435	1899	U4/U6 small nuclear ribonucleoprotein Prp31	0.88132	1e-06
ClCG06G010500	22437646	22443262	1602	Tudor domain-containing protein 3	0.88051	0.010258
ClCG10G007010	10013688	10014848	1161	Ubiquitin carboxyl-terminal hydrolase family protein LENGTH=395	0.8802	0.0072065
ClCG10G018730	33755926	33759931	851	Peptidyl-prolyl cis-trans isomerase	0.87727	0.0047453
ClCG08G012480	25387612	25391512	1298	Basic-leucine zipper (bZIP) transcription factor family protein LENGTH=168	0.87708	0.010155
ClCG08G016970	29284750	29290109	3256	Homeobox protein BEL1 homolog	0.87696	0.0074303
ClCG08G017000	29324975	29329686	1597	Calcineurin B-like 10	0.8754	0.010751
ClCG09G005840	5026599	5030859	1851	PHOTOLYASE/BLUE-LIGHT RECEPTOR 2 family protein	0.87495	0.0071208
ClCG03G015820	30778279	30787802	3303	Xaa-pro dipeptidase, putative	0.87325	0.00033999
ClCG09G020470	37487608	37493774	2694	Nucleolar complex protein 2 like protein	0.87325	0.0013776
ClCG03G003330	3783212	3789920	2049	Ufm1-specific protease 2	0.87242	0.0069956
ClCG05G022050	34037705	34044425	2966	Octanoyltransferase putative	0.87223	0.0081236
ClCG05G023650	35438344	35445012	2399	ATP-dependent zinc metalloprotease FtsH	0.87194	0.0028353
ClCG01G009780	13991495	14004461	2549	Ubiquitin ligase protein cop1, putative	0.87158	0.0085314
ClCG09G019280	36528422	36530844	567	WGS project CAID00000000 data, contig chromosome 11	0.87031	0.01033
ClCG11G006690	7347775	7350784	1962	Transferase, transferring glycosyl groups, putative	0.86954	0.0013817
ClCG09G016740	32732731	32733642	912	Pre-mRNA-splicing factor ISY1-like protein	0.86847	0.0041228
ClCG06G002560	2966962	2972476	2039	Cationic amino acid transporter	0.86707	0.00747
ClCG11G017260	30548224	30553218	2350	Genomic DNA, chromosome 3, BAC clone: T21E2	0.86626	0.00049116
ClCG01G021720	35455422	35467858	3480	Leucine--tRNA ligase	0.86615	0.0096593
ClCG06G009900	19945292	19947821	2283	RAP LENGTH=671	0.86596	0.0031363
ClCG04G005430	19105601	19110309	2420	Nucleolar MIF4G domain-containing protein 1	0.8657	0.0021294
ClCG01G024960	38002976	38008429	2069	Unknown protein	0.86491	0.00171
ClCG06G017000	30124062	30128794	2115	Peroxisomal membrane protein PEX14	0.8625	2.35e-05
ClCG02G006240	7046573	7057620	1576	Cyclase family protein	0.86128	9.76e-05
ClCG03G013990	28766879	28769234	964	At3g32930-like protein	0.85982	0.00011391
ClCG08G006070	18341901	18345970	1145	Tetratricopeptide repeat protein 33	0.85932	0.00068538
ClCG04G008180	23124399	23132530	2136	Pectinacetylesterase family protein LENGTH=427	0.85914	0.00067364
ClCG02G011090	22942395	22951163	5132	LOCATED IN: chloroplast; EXPRESSED IN: 21 plant structures; EXPRESSED DURING: 12 growth stages;	0.85898	0.00031686
ClCG05G015480	27286690	27290265	1056	Ribonuclease P protein subunit p25	0.85884	0.0028321
ClCG08G010110	22867451	22870893	1860	Minichromosome maintenance (MCM2/3/5) family protein LENGTH=433	0.85817	0.00075637
ClCG05G003160	3013004	3020252	4275	Serine/arginine-rich splicing factor 4	0.85742	0.0085549
ClCG09G004910	4340224	4352721	2892	Agenet domain-containing protein	0.85698	0.00046639
ClCG04G001680	6066730	6067629	504	HIV Tat-specific factor 1-like protein	0.85653	0.010515
ClCG03G003490	3864080	3873577	3203	Telomere length regulation protein TEL2 homolog	0.85462	0.00093086
ClCG07G008800	23149526	23162187	2342	Histidine kinase-, DNA gyrase B-, and HSP90-like ATPase family protein LENGTH=626	0.85445	0.007064
ClCG06G018080	31086216	31089236	2003	SWI/SNF complex subunit SMARCC2	0.85305	0.00021559
ClCG03G000200	251934	258362	1951	tRNA pseudouridine synthase	0.85296	0.0019738
ClCG09G003440	2959189	3006838	5142	Isopentenyl-diphosphate Delta-isomerase	0.85133	0.0010771
ClCG10G008660	18959063	18969689	2728	ATP-dependent RNA helicase	0.85075	0.00012898
ClCG07G001090	1166923	1170613	1630	SAP-like protein BP-73	0.85017	0.00095982
ClCG07G006520	11509415	11533541	1782	ATP-dependent DNA helicase recG	0.84884	0.00043274
ClCG05G024690	36239800	36245515	1786	glycine-rich RNA-binding protein 5 LENGTH=289	0.84854	0.0011796
ClCG05G007360	7694095	7701143	3272	Conserved oligomeric Golgi complex subunit	0.8474	0.0083145
ClCG09G009940	9698252	9702007	2208	KRI1-like protein	0.84726	0.0004783
ClCG02G019930	34571031	34574368	1172	Chaperone protein DNAj, putative	0.84623	0.00052095
ClCG10G009550	21824974	21847623	1367	DNA replication complex GINS protein PSF2	0.84619	0.0030511
ClCG01G007950	9108126	9117275	2562	Genomic DNA, chromosome 3, P1 clone: MYF24	0.84541	0.00093821
ClCG02G000010	44065	48565	1276	30S ribosomal family protein	0.84527	9.38e-05
ClCG03G000380	375676	379345	1559	Malonyl-CoA:Acyl carrier protein transacylase	0.84512	0.0011047
ClCG03G008470	10034305	10067331	2013	Nucleic acid binding protein, putative	0.84499	0.00015272
ClCG11G000400	539554	546983	4857	Cytosine-specific methyltransferase	0.84451	0.001069
ClCG01G002310	2257712	2284667	3933	Endoglucanase 20	0.84341	0.00033796
ClCG05G018220	30519443	30523004	928	Kinesin heavy chain isolog	0.84331	0.002034
ClCG09G009600	9305816	9311295	3125	ATP-dependent RNA helicase	0.84318	2.93e-05
ClCG09G007500	6741355	6745100	1725	Transcription factor	0.84284	0.0054401
ClCG06G006220	7135998	7137937	1067	Photosystem II lipoprotein Psb27	0.84204	0.0096101
ClCG08G003970	12595023	12604507	1683	Sn1-specific diacylglycerol lipase	0.8419	0.0027856
ClCG07G003250	3377936	3382758	1795	Dual-specificity RNA methyltransferase RlmN	0.84132	0.00019562
ClCG02G013290	27195075	27204931	1125	SWIB complex BAF60b domain-containing protein, putative, expressed	0.84111	0.000529
ClCG02G001310	1481560	1481838	279	Wound-responsive protein-related	0.83909	0.0073284
ClCG08G009790	22519972	22573567	5002	myosin 2 LENGTH=1565	0.83896	0.00017736
ClCG10G002550	2903894	2907888	1434	Formyltetrahydrofolate deformylase	0.83888	0.0015755
ClCG02G008340	10752978	10756380	2862	Formin	0.83887	0.0051442
ClCG10G013230	27437640	27443865	1123	HNH endonuclease LENGTH=284	0.83779	0.0087461
ClCG08G007240	19649771	19656564	1987	ATP-dependent RNA helicase	0.83667	0.0057217
ClCG06G013870	27286996	27293947	3488	Bifunctional lysine-specific demethylase and histidyl-hydroxylase NO66	0.83498	0.00091622
ClCG07G001810	1965022	1973211	3783	Pentatricopeptide repeat-containing protein, putative	0.83451	0.0084749
ClCG11G012820	26097501	26101583	1192	Oxidoreductase/ transition metal ion binding protein	0.83442	0.0036884
ClCG11G004230	4513250	4518877	2940	thymidylate synthase 2 LENGTH=565	0.83284	0.0027443
ClCG05G016340	28487074	28501201	5074	Formin 2B	0.8327	0.0061761
ClCG07G012280	28625414	28629644	1593	CobW-domain-containing protein	0.8314	0.0011972
ClCG01G004160	4492708	4497852	1450	Oxidoreductase, putative	0.83119	0.00048558
ClCG08G014010	26842136	26875573	3729	Major facilitator superfamily protein LENGTH=456	0.82905	0.0012856
ClCG06G011280	24057318	24064092	2539	nucleoporin-related LENGTH=762	0.82875	0.0040564
ClCG04G002220	7339253	7352299	2095	Unknown protein	0.8278	0.0004431
ClCG03G002470	2862170	2869396	1953	DNA ligase	0.82689	0.0027529
ClCG04G011840	26792545	26829551	6413	Activating signal cointegrator 1 complex subunit 3	0.82635	0.0011866
ClCG07G008770	23108910	23122482	2129	D-2-hydroxyglutarate dehydrogenase, mitochondrial	0.82599	0.0058488
ClCG05G012590	16885145	16905527	2065	Genomic DNA, chromosome 3, P1 clone: MLD14	0.82487	0.0020527
ClCG07G012190	28540031	28549852	2000	Chaperone protein dnaJ	0.82483	0.00046256
ClCG04G011240	26251675	26255008	780	ATP-dependent Clp protease adapter protein clpS	0.8248	0.005896
ClCG07G003510	3742577	3748605	3938	Pumilio-like protein	0.82395	0.00015021
ClCG02G001130	1346157	1348312	1123	mRNA, clone: RTFL01-16-D09	0.823	0.0078982
ClCG11G013690	26858787	26860586	1110	Rubber elongation factor protein (REF) LENGTH=240	0.82031	8.3e-05
ClCG06G003040	3635646	3651640	2119	Phosphatidate cytidylyltransferase	0.82011	0.00080395
ClCG04G006970	21905710	21924042	4360	Symplekin, putative	0.81956	0.00011773
ClCG08G014020	26884848	26885738	891	Thioredoxin	0.81838	0.0097161
ClCG07G001440	1527470	1539898	2133	Aromatic amino acid decarboxylase, putative	0.81815	0.0014761
ClCG05G015040	26406032	26413051	567	Unknown protein	0.81607	0.006898
ClCG11G018050	31214172	31218903	2393	PROTON PUMP INTERACTOR 1 family protein	0.81563	0.00072423
ClCG06G006040	6867468	6870739	2253	Cyclin T1	0.81404	0.0023133
ClCG03G014810	29793908	29804197	2067	3-oxoacyl-[acyl-carrier-protein] synthase	0.81403	0.0036575
ClCG01G008980	11094738	11115729	3485	Vacuolar sorting protein 39	0.81221	0.00012267
ClCG01G004960	5240548	5248670	1938	Nitric-oxide synthase, putative	0.81193	0.0052014
ClCG05G021390	33397233	33401620	1708	Malate dehydrogenase	0.81192	4.87e-06
ClCG08G003410	8811912	8815631	1929	P-loop containing nucleoside triphosphate hydrolases superfamily protein LENGTH=660	0.81174	0.0049981
ClCG03G015560	30513020	30521151	2439	CWF19-like protein 1	0.81037	0.0013605
ClCG01G002120	2099185	2103520	2285	Intracellular protein transport protein USO1-like protein	0.81023	0.0016562
ClCG04G008260	23201309	23205007	1937	Ankyrin repeat domain-containing protein 28	0.8094	0.0012564
ClCG11G010490	20165991	20177118	1649	Peroxisome assembly protein 12	0.80845	0.0030216
ClCG06G002820	3386781	3392597	1181	EF hand family protein	0.80783	0.0062848
ClCG11G007030	7871726	7887713	2707	Nucleolar complex protein-like protein	0.80742	0.00063659
ClCG04G008510	23434920	23435984	1065	Tetratricopeptide repeat (TPR)-like superfamily protein LENGTH=333	0.80719	0.0019999
Novel00721	28025980	28028129	1473	PREDICTED: vegetative incompatibility protein HET-E-1-like [Cucumis sativus]>gi|700207439|gb|KGN62558.1| hypothetical protein Csa_2G360750 [Cucumis sativus]	0.8061	0.0035593
ClCG10G016840	31518211	31520681	2391	NBS-LRR disease resistance protein	0.80564	0.009062
ClCG08G003170	7767341	7774493	1964	RNA-directed DNA methylation 4 LENGTH=346	0.80537	0.0090351
ClCG05G000130	244715	251623	1541	ELMO domain-containing protein A	0.8052	0.0065898
ClCG08G010900	23625256	23627268	1248	GrpE protein homolog	0.80461	0.0018719
ClCG02G010410	19594310	19600251	3642	Transporter-related family protein	0.80134	0.001755
ClCG04G006930	21865056	21875504	3343	AMP deaminase	0.80017	0.0066391
ClCG08G004490	14208524	14213369	1756	4'-phosphopantetheinyl transferase superfamily	0.79964	0.0011061
ClCG04G007040	21988275	21996877	1849	UPF0420 protein C16orf58	0.79933	0.0028514
ClCG05G011510	13735149	13758351	3789	Valine--tRNA ligase-like protein	0.79852	0.0074547
ClCG06G008020	10744442	10748499	2331	Pentatricopeptide repeat-containing family protein	0.79778	0.0070689
ClCG06G010030	20426069	20428559	2275	Pentatricopeptide repeat-containing protein, putative	0.79708	0.0034247
ClCG09G012520	14759850	14834471	14096	Vacuolar protein sorting 13	0.79475	0.00015776
ClCG10G011590	25332250	25336906	1865	Zinc knuckle (CCHC-type) family protein	0.79465	0.00030616
ClCG08G012720	25610151	25613066	1566	Pm27 protein	0.7936	0.003154
ClCG04G001470	5083322	5085316	1995	Uncharacterised conserved protein UCP015417, vWA LENGTH=673	0.79315	0.0099406
ClCG02G000190	254553	256765	754	Acyl-coenzyme A thioesterase	0.79268	0.0041604
ClCG03G005950	6253013	6261998	1913	Allantoinase, putative	0.79254	0.00093209
ClCG08G011860	24688999	24700410	4293	CBL-interacting protein kinase	0.79004	0.0050115
ClCG09G003180	2753768	2756078	1815	Acetylornithine aminotransferase, putative	0.78922	0.0097721
ClCG09G011090	10937527	10942620	2449	Bactericidal permeability-increasing protein	0.78861	0.0030819
ClCG03G001950	2123435	2130261	1379	AT5g59960/mmn10_180	0.78784	0.0030647
ClCG08G007080	19488486	19492722	1633	Methenyltetrahydrofolate synthase domain-containing protein	0.78612	0.0088877
ClCG09G020840	37863617	37872192	1483	Nuclear ribonuclease Z	0.78576	0.0010594
ClCG09G018520	35654188	35661722	1697	Genomic DNA, chromosome 3, P1 clone: MFJ20	0.78548	0.0058802
ClCG03G000310	344449	347286	1532	Trehalose-6-phosphate phosphatase family protein	0.78532	0.0058718
ClCG05G022130	34112949	34128416	5451	Pentatricopeptide repeat-containing protein	0.78478	0.0006646
ClCG11G003010	3136399	3179323	6153	Nuclear pore complex protein Nup205	0.78354	0.0046128
ClCG07G011250	27289913	27291376	1464	Glycosyl transferase family 1 family protein	0.783	0.0075063
ClCG09G021600	38561876	38566144	2062	Nitric oxide synthase interacting protein	0.78242	0.0091485
ClCG03G007410	8397293	8399467	2067	Heat stress transcription factor A-4a-like protein	0.78184	0.0052246
ClCG01G022610	36118181	36122270	1338	endonuclease 4 LENGTH=299	0.78121	0.0027508
ClCG03G004890	5132801	5144740	3361	Pseudouridine synthase family protein	0.7807	8.71e-05
ClCG10G000180	295333	314806	4119	DNA mismatch repair protein Mlh3	0.78053	0.0017935
ClCG04G007150	22114729	22121402	1939	Protein kinase superfamily protein LENGTH=409	0.77932	0.0013947
ClCG10G015250	29798896	29802237	1620	Dihydroorotase	0.77884	0.0082705
ClCG01G001840	1825710	1828763	1763	PHD finger family protein	0.77832	0.0011473
ClCG07G010010	25703663	25709244	3137	RNA binding protein	0.7778	0.0019838
ClCG11G000550	696844	702563	1068	Succinate dehydrogenase assembly factor 2, mitochondrial	0.77765	0.00087724
ClCG01G011770	20191138	20194294	1869	Leucine-rich repeat-containing protein	0.77648	0.0061886
ClCG07G016840	33380418	33390849	2151	RFT1 family protein	0.7758	0.0059699
ClCG02G004760	4947543	4961798	3133	RNA-binding protein, putative	0.7754	0.0085715
ClCG02G017410	31891658	31894358	2373	H/ACA ribonucleoprotein complex non-core subunit NAF1	0.77485	0.0020038
ClCG10G018570	33606839	33610765	812	Hyaluronan mediated motility receptor-related family protein	0.77455	0.0018811
ClCG03G008270	9491027	9506146	5045	Myosin-6	0.77445	0.0019467
ClCG09G002950	2602397	2614210	7464	Pre-mRNA-processing-splicing factor 8	0.77437	0.0081698
ClCG07G008330	22287354	22294040	2142	Prolyl carboxypeptidase like protein	0.77331	8.85e-05
ClCG08G007280	19681193	19686709	1923	Polyribonucleotide nucleotidyltransferase	0.77259	0.010372
ClCG05G008280	8965294	8971805	4107	Proline--tRNA ligase	0.77179	0.0088276
ClCG07G009190	24296165	24297781	424	Unknown protein	0.77108	0.010003
ClCG09G006400	5482416	5486221	1113	CHY zinc finger family protein, expressed	0.77101	0.0024422
ClCG05G010780	12242594	12244984	2391	Pentatricopeptide repeat-containing family protein	0.77004	0.0084633
ClCG11G001320	1570377	1587822	2000	ATP-dependent RNA helicase DBP7, putative	0.76887	0.00051944
ClCG06G002870	3429585	3434994	4104	Splicing factor 3 subunit 1	0.76544	0.00062313
ClCG05G021140	33150075	33154467	1729	Cysteine proteinases superfamily protein LENGTH=345	0.76324	0.0018244
ClCG09G001510	1429375	1433448	1860	F3N23.29 protein	0.7615	0.0018039
ClCG01G007570	8632693	8634882	2190	Pentatricopeptide repeat-containing family protein	0.76046	0.0027447
ClCG09G020500	37509304	37524581	4430	Elongation factor 1-alpha	0.76003	0.0033852
ClCG08G012930	25792168	25796785	1169	Electron carrier/ electron transporter/ iron ion binding protein	0.75907	0.0040781
ClCG02G003330	3274592	3276854	1137	Unknown protein	0.75879	0.0025581
ClCG02G003810	3851659	3854438	1551	Geranylgeranyl-diphosphate synthase	0.75878	0.0009475
ClCG08G012210	25065262	25074755	2309	Nuclear pore complex protein Nup85	0.75818	0.0006582
ClCG03G013270	27350290	27354139	2277	Pentatricopeptide repeat-containing protein	0.7556	0.0045475
ClCG03G011060	20456168	20458514	186	Cyclin-K	0.75489	0.0097314
ClCG02G012250	25576471	25580169	2124	U3 small nucleolar RNA-associated protein-like protein	0.75446	0.0020244
ClCG06G000750	716206	719359	745	DnaJ/Hsp40 cysteine-rich domain superfamily protein LENGTH=135	0.75202	0.0069687
ClCG09G016590	32482202	32489778	990	Inositol-tetrakisphosphate 1-kinase, putative	0.75007	0.0041244
ClCG07G004320	5307282	5339582	6227	Anaphase-promoting complex subunit	0.74805	0.0047165
ClCG05G005470	5356896	5360544	986	Endo-1,3-1,4-beta-d-glucanase, putative	0.74783	0.005731
ClCG03G007190	8153499	8158647	2032	Ribosome maturation factor rimM	0.74659	0.0032418
ClCG08G018000	30019295	30034915	2969	Phosphatidylinositol 3-kinase	0.74572	0.0033411
ClCG04G011600	26574673	26577653	543	MADS-box transcription factor 3	0.74542	0.0016427
ClCG10G021320	36005075	36008992	2562	Tetratricopeptide repeat (TPR)-like superfamily protein LENGTH=420	0.74509	0.0036375
ClCG01G011380	18656818	18658994	2124	Pentatricopeptide repeat-containing family protein	0.74229	0.009452
ClCG11G015150	28453893	28456795	1433	Peptidyl-tRNA hydrolase	0.7422	0.00044392
ClCG11G005460	5985894	5995539	1600	alpha/beta-Hydrolases superfamily protein LENGTH=369	0.74107	0.0088048
ClCG10G011790	25621731	25635882	5492	Transducin family protein / WD-40 repeat family protein LENGTH=1308	0.73943	0.0088769
ClCG05G025280	36717150	36723291	3862	RNA-binding protein	0.73935	0.0022228
ClCG08G016670	28958691	28967823	1513	Cw7 protein, putative	0.73911	0.0080317
ClCG10G018270	33228263	33241563	3411	ATP-dependent RNA helicase, putative	0.73794	0.0087016
ClCG05G021780	33846113	33848729	770	Iron-sulfur cluster insertion protein ErpA	0.73775	0.0077727
ClCG09G010260	10053790	10063453	2145	ATP-dependent RNA helicase	0.73745	0.0080286
ClCG01G001830	1813181	1824402	2575	ATP-binding cassette sub-family F member 3	0.73723	0.00079868
ClCG02G009900	15895623	15914641	1878	Niemann-Pick C1 protein	0.73656	0.00068834
ClCG06G006500	7426921	7428150	873	1,2-dihydroxy-3-keto-5-methylthiopentene dioxygenase	0.73599	0.0063036
ClCG10G012080	26013592	26029976	2254	T-complex protein 1 subunit alpha	0.73485	0.00044535
ClCG01G020900	34912878	34925777	3430	Unknown protein	0.73445	0.00055951
ClCG05G018060	30375523	30378108	1299	RNA-binding protein with multiple splicing	0.73411	0.00435
ClCG03G012420	25244115	25252476	2418	Transposon protein, putative, CACTA, En/Spm sub-class	0.73356	0.0077047
ClCG06G015670	29014429	29017010	2245	Chaperone protein DnaJ	0.73342	0.001018
ClCG05G026800	38006722	38015994	3948	Beta-galactosidase, putative	0.73095	6.64e-05
ClCG07G000230	274976	291445	2224	Protein translocase secy subunit, putative	0.7299	0.00046403
ClCG09G022910	39959399	39979447	3890	Zinc finger CCCH domain-containing protein 37	0.72982	0.0016317
ClCG02G002040	2120507	2123137	1210	Carboxymethylenebutenolidase, putative	0.72974	0.0012028
ClCG01G013660	27073646	27084156	3826	Class III homeobox-leucine zipper protein	0.72878	0.0067427
ClCG09G004590	4077759	4087141	3782	ATPase family gene 2 protein	0.72837	0.00075111
ClCG09G011020	10869276	10877900	2040	Transcriptional adapter, putative	0.72782	0.0041525
ClCG09G006530	5586548	5590667	1155	U1 small nuclear ribonucleoprotein C	0.72354	0.0015473
ClCG10G020950	35731027	35738890	3190	Acyl-CoA N-acyltransferase with RING/FYVE/PHD-type zinc finger domain-containing protein	0.72339	0.0029959
ClCG06G013450	26798639	26807323	2889	Transducin/WD40 repeat-like superfamily protein	0.72245	0.0045863
ClCG11G018540	31728863	31729616	394	Dynein light chain family protein	0.7224	0.010736
ClCG10G009010	19740160	19745173	1251	Chaperone protein DNAj, putative	0.72235	0.0034596
ClCG01G006040	6688116	6699163	3043	Programmed cell death 6-interacting protein, putative	0.72132	0.0058166
ClCG10G004080	5229282	5250701	4495	Gamma-tubulin complex component, putative	0.72	0.0054101
ClCG09G007110	6227727	6236301	2128	F-box family protein LENGTH=301	0.71987	0.006446
ClCG02G000850	948538	975509	5636	Terpenoid cyclases/Protein prenyltransferases superfamily protein LENGTH=598	0.71805	0.00051259
ClCG09G016840	33018725	33020278	1554	Cytochrome P450	0.71703	0.0013208
ClCG11G011450	22634701	22650503	3648	Superkiller viralicidic activity 2-like 2	0.71414	0.00034992
ClCG11G015000	28319412	28330865	6280	Tetratricopeptide repeat domain-containing protein	0.71296	0.0051787
ClCG01G005130	5435512	5441017	2556	F5O11.10	0.71252	0.0089518
ClCG08G012230	25088946	25093644	1451	Protein containing DUF28	0.71239	0.0099555
ClCG08G000030	104045	112495	741	CBF1 interacting corepressor	0.71219	0.0051534
ClCG07G010870	26774670	26778673	2164	Serine hydroxymethyltransferase	0.71193	0.006714
ClCG05G005870	5745903	5750062	1374	CHY zinc finger family protein, expressed	0.71113	0.0019822
ClCG03G011780	23462492	23466198	1059	Tubulin-specific chaperone cofactor E-like protein	0.71046	0.0064948
ClCG01G003990	4337898	4346747	2088	DEAD-box ATP-dependent RNA helicase	0.70967	0.0059401
ClCG02G013800	27832562	27839436	1262	Zinc finger ccch domain-containing protein 11	0.70963	0.0052274
ClCG09G015410	29717944	29722123	1975	Serine/arginine rich splicing factor, putative	0.70926	0.0029552
ClCG07G007730	20502901	20511996	1852	Ubiquinone biosynthesis monooxygenase COQ6	0.70851	0.0028739
ClCG02G017460	31972505	31974312	1220	mRNA, clone: RTFL01-16-D09	0.70842	0.0082094
ClCG08G008500	20979651	20985202	1774	Import inner membrane translocase subunit tim21, mitochondrial, putative	0.70801	0.010774
ClCG01G013990	28189346	28198869	1859	Magnesium transporter MRS2 like protein	0.70771	0.0034618
ClCG05G022520	34423722	34430546	2001	Unknown protein	0.70757	0.0030339
ClCG02G012420	25862703	25865237	813	Sigma factor sigb regulation protein rsbq, putative	0.70735	0.0011828
ClCG02G003620	3631958	3633403	1000	Expansin-like family protein	0.70663	0.0058525
ClCG02G017620	32140780	32141256	355	Unknown protein	0.70589	0.0071989
ClCG01G001060	912854	915937	951	AT5g52420/K24M7_17	0.70558	0.0035549
ClCG03G006680	7492010	7499334	2005	Ornithine aminotransferase, putative	0.70555	0.0024195
ClCG08G013800	26636364	26639798	1845	Zinc finger, CCCH-type with G patch domain	0.70421	0.0010893
ClCG01G000890	776205	783913	2009	Tic22-like family protein isoform 2	0.7038	0.0017408
ClCG06G012440	25626398	25629398	1698	APO protein	0.70333	0.0098591
ClCG09G008690	8250569	8269708	3099	Quinone-oxidoreductase QR1	0.70237	0.0066326
ClCG09G022610	39628370	39636741	2634	Peptidyl-prolyl cis-trans isomerase-like protein	0.70174	0.0024065
ClCG04G000840	2806591	2825229	1524	Armadillo/beta-catenin-like repeat-containing protein	0.70107	0.010412
ClCG01G017250	31808652	31829887	3330	Tetratricopeptide repeat protein	0.70016	0.0063229
ClCG10G006870	9792466	9796204	1771	splicing factor PWI domain-containing protein LENGTH=878	0.69864	0.0096464
ClCG04G004740	17825873	17828489	1836	Microfibrillar-associated protein	0.69803	0.0071377
ClCG05G007160	7409457	7415051	1975	U1 small nuclear ribonucleoprotein 70 kDa	0.69795	0.01063
ClCG08G017520	29693111	29698267	2209	Membrane protein insertase YidC	0.69763	0.0078357
ClCG10G011980	25899951	25901668	1099	ATP-dependent Clp protease proteolytic subunit	0.69749	0.0040336
ClCG01G008970	11047740	11077864	3820	ATP-dependent zinc metalloprotease FtsH	0.69725	0.00090969
ClCG06G017860	30940704	30945441	1398	Snurportin-like protein	0.69713	0.0061037
ClCG05G008140	8779340	8794717	5672	Cleavage and polyadenylation specificity factor subunit 2	0.69672	0.00082163
ClCG04G004000	15412176	15420496	1924	Periodic tryptophan protein-like protein	0.6961	0.0078517
ClCG05G025660	36985635	36992949	1728	Anthranilate phosphoribosyltransferase, putative	0.69601	0.0034577
ClCG08G007690	20252722	20258075	1409	Ribosomal large subunit pseudouridine synthase B	0.69578	0.0048468
ClCG05G009050	9873583	9875795	764	Plastid transcriptionally active7	0.69368	0.0028024
ClCG05G011260	13289688	13292754	1357	3-phosphoinositide-dependent protein kinase-1	0.69223	0.0021042
ClCG09G001460	1408356	1413159	2596	RNA-binding protein with multiple splicing, putative	0.69168	0.0014872
ClCG01G000100	82839	89624	1559	Arginine/serine-rich splicing factor, putative	0.69165	0.0013392
ClCG08G011520	24297393	24301218	1156	CutA divalent cation tolerance homolog	0.68671	0.0041964
ClCG09G007250	6348055	6352392	2096	Guanine nucleotide-binding protein-like 3-like protein	0.6833	0.0095619
ClCG09G004890	4324802	4335169	2047	DNA methyltransferase 1-associated protein, putative	0.68321	0.0055035
ClCG01G009110	11529867	11539978	1753	snRNA-activating protein complex subunit, putative	0.68286	0.0064381
ClCG05G015010	26271144	26273632	1111	DAG protein, putative	0.68207	0.00075833
ClCG05G001280	1346201	1349885	2403	Erythronate-4-phosphate dehydrogenase family protein LENGTH=327	0.68121	0.0056795
ClCG02G022490	36937087	36942701	1014	Zinc knuckle (CCHC-type) family protein LENGTH=479	0.67927	0.0026998
ClCG07G015240	31703167	31714136	1815	Diphthamide biosynthesis protein 2 containing protein expressed	0.67848	0.0039026
ClCG10G005550	6854680	6866911	4094	DNA polymerase I, putative	0.67769	0.0011201
ClCG01G000360	287385	293661	2513	Kinesin light chain, putative	0.676	0.007338
ClCG09G008340	7776008	7805737	3870	Rhodanese domain-containing protein-like	0.67403	0.0017704
ClCG02G017070	31562885	31567505	1198	Acetyl-CoA carboxylase biotin carboxyl carrier protein	0.67318	0.0096673
ClCG06G007370	9003862	9022095	4086	Sec24-like transport protein	0.67259	0.0052298
ClCG08G012260	25157782	25161857	831	Chromosome undetermined scaffold_6, whole genome shotgun sequence	0.67228	0.0020417
ClCG07G009320	24540862	24542037	1176	Mitochondrial transcription termination factor family protein LENGTH=391	0.67206	0.0044868
ClCG05G003690	3501262	3504302	779	Inhibitor of growth protein, putative	0.67134	0.0053456
ClCG07G007070	14482390	14497634	1575	Serine/threonine protein kinase	0.67102	0.004345
ClCG10G014090	28408521	28416551	1253	peptide deformylase 1B LENGTH=273	0.66827	0.0096302
ClCG01G011660	19550074	19566840	1471	Coiled-coil domain-containing protein, putative	0.66714	0.0054951
ClCG05G020140	32361526	32365150	1245	Unknown protein	0.66665	0.0010251
ClCG06G007190	8813931	8817471	2875	RNA-binding protein, putative	0.66611	0.00056984
ClCG10G008950	19576698	19578932	2235	Pentatricopeptide repeat-containing protein, putative	0.66445	0.010705
ClCG08G012200	25060493	25064285	2187	Regulator of chromosome condensation (RCC1) family protein LENGTH=553	0.66325	0.0051402
ClCG03G016280	31344191	31399053	4968	Protein MON2-like protein	0.66224	0.0046248
ClCG11G017770	30935045	30938368	1838	Aminotransferase	0.66175	0.0088459
ClCG09G007900	7212360	7224617	3767	D-amino acid dehydrogenase small subunit	0.66117	0.0050696
ClCG06G012550	25683610	25691106	3003	Eukaryotic translation initiation factor 4	0.66115	0.0004381
ClCG11G000890	1122841	1136877	4938	Thiamine-phosphate synthase	0.66109	0.0027399
ClCG10G022410	36841195	36845349	2067	mRNA, clone: RTFL01-06-A06	0.66089	0.0078047
ClCG09G005960	5126155	5128701	1069	Prostaglandin E synthase 3	0.66081	0.0027844
ClCG10G020050	34934079	34940010	2177	FAD synthetase	0.66078	0.0012844
ClCG10G019720	34651455	34660424	3651	Acyl-CoA N-acyltransferase with RING/FYVE/PHD-type zinc finger domain-containing protein	0.65976	0.0024294
ClCG06G018110	31106994	31121647	2596	Histidine kinase-, DNA gyrase B-, and HSP90-like ATPase family protein	0.65784	0.0064959
ClCG06G002850	3418871	3422541	1537	Tic20 family protein	0.65767	0.0026907
ClCG04G005800	19866123	19869157	1328	Single-stranded nucleic acid binding R3H protein LENGTH=353	0.65761	0.0069076
ClCG10G015540	30067007	30070774	1575	Group II intron splicing factor CRS1-like	0.65739	0.0091927
ClCG02G017950	32505353	32509961	2966	At2g31130/T16B12.6	0.65655	0.008354
ClCG02G015860	30251243	30261387	3014	Mitochondrial Rho GTPase	0.65557	0.0075485
ClCG01G016780	31264810	31268105	1167	Eukaryotic initiation factor 4A-I	0.64903	0.0064088
ClCG02G023690	38070745	38078575	2083	Unknown protein	0.64594	0.0085822
ClCG11G015050	28345923	28353326	2218	Endoribonuclease YbeY	0.64517	0.0033704
ClCG07G000010	37851	72623	4356	DNA-directed RNA polymerase	0.6449	0.0095218
ClCG06G018340	31260898	31267635	3521	Auxin response factor-like protein	0.64132	0.0064381
ClCG01G008440	9939816	9950434	3840	RNA-binding protein, putative	0.6413	0.0008025
ClCG08G004320	13722256	13727494	1523	Biotin synthase, putative	0.64014	0.0069842
ClCG04G007270	22249557	22268164	3005	mRNA-capping enzyme	0.6396	0.0024835
ClCG11G007770	10598158	10602336	3057	Splicing factor 3 subunit 1	0.63187	0.003836
ClCG07G014670	31078803	31087815	3263	pumilio 5 LENGTH=961	0.63116	0.0014246
ClCG11G012770	26035334	26040509	1234	RNA-binding protein RBM5 and related proteins, contain G-patch and RRM domains (ISS)	0.63089	0.0033157
ClCG00G002260	6744027	6747381	1044	40S ribosomal protein S8	0.6307	0.0095229
ClCG10G010760	23854372	23858114	1412	Bifunctional protein folD	0.63028	0.0053133
ClCG11G003830	4073782	4075935	2154	Arginine decarboxylase	0.62965	0.0056197
ClCG01G016580	30992240	31000629	2343	Cell wall integrity and stress response component 1	0.62925	0.0060492
ClCG01G005640	6019671	6033445	3189	Transcriptional corepressor SEUSS, putative	0.62834	0.010956
ClCG09G002910	2550288	2553995	1470	Methyl binding domain protein	0.62808	0.0052061
ClCG06G014750	28196069	28200803	3076	Genomic DNA, chromosome 3, P1 clone: MYF24	0.62807	0.0077824
ClCG02G015720	30124491	30127540	914	50S ribosomal protein L27	0.62714	0.010884
ClCG02G009340	13826166	13831201	3767	Vacuolar protein sorting 11	0.62393	0.0056999
ClCG07G010820	26716172	26724147	1984	Amine oxidase, putative	0.62373	0.0053683
ClCG05G021130	33140774	33148682	1983	ATPase ASNA1-like protein	0.62262	0.0072251
ClCG01G024140	37300373	37305409	2684	Bromodomain-containing protein, putative	0.61849	0.0084881
ClCG02G019240	33967983	33996640	4545	GDSL esterase/lipase	0.61603	0.007201
ClCG04G002500	8559359	8564991	1594	Endoribonuclease E-like protein	0.61503	0.0017202
ClCG07G003760	4156101	4158588	1286	Pentatricopeptide repeat-containing protein, putative	0.61467	0.0093237
ClCG11G012680	25925412	25929025	1262	Tetratricopeptide repeat-containing family protein	0.61349	0.0093063
ClCG02G004240	4329946	4335083	4020	Translocase of chloroplast	0.61346	0.0084112
ClCG06G007060	8515199	8525736	6637	Casein kinase i family protein	0.61221	0.0024919
ClCG02G003960	4050139	4063935	2575	RNA-binding protein	0.60983	0.0044285
ClCG01G017630	32140823	32151249	1193	telomere repeat binding factor 3 LENGTH=295	0.60771	0.0083612
ClCG11G014440	27684626	27698406	2692	Unknown protein	0.60556	0.009447
ClCG07G009030	23948027	23964325	2632	DNA-directed RNA polymerase III subunit RPC5	0.60502	0.0075379
ClCG01G020230	34342083	34345382	2229	Zinc finger (Ran-binding) family protein	0.60486	0.010773
ClCG11G005440	5908565	5947626	5491	HEAT repeat-containing protein	0.60155	0.0091329
ClCG09G011820	12148868	12168161	1212	UDP-3-O-[3-hydroxymyristoyl] N-acetylglucosamine deacetylase, putative	0.59906	0.0085435
ClCG09G009420	9038248	9052725	2177	Leucine-rich repeat family protein	0.59613	0.0015912
ClCG01G002520	2501752	2509360	3010	TFIIH basal transcription factor complex helicase XPB subunit-like	0.59406	0.0070408
ClCG07G011170	27179744	27190625	2827	Beta-amylase, putative	0.59167	0.0010746
ClCG02G009960	16335991	16339968	1517	Integral membrane protein hemolysin-III like protein	0.5858	0.0089701
ClCG11G013050	26330452	26334860	1118	Cysteine proteinase inhibitor	0.58527	0.0068726
ClCG09G000030	65907	72335	3396	ATP-dependent zinc metalloprotease FtsH	0.58495	0.010642
ClCG11G008340	11563138	11571532	2286	Eukaryotic translation initiation factor 2D	0.57683	0.0064755
ClCG11G001340	1608079	1617388	1867	RNA-binding protein	0.57205	0.0071765
ClCG09G016920	33348510	33355124	1173	N-acetyltransferase, putative	0.57001	0.0090687
ClCG05G004630	4406058	4410657	3285	Chloroplastic group IIA intron splicing facilitator CRS1	0.56853	0.0033619
ClCG06G003440	4109751	4114799	1513	Diacylglycerol kinase family protein	0.56448	0.0075774
ClCG05G001750	1708405	1711050	2132	Thioesterase family protein	0.5617	0.0097499
ClCG11G011500	22911666	22919922	1714	methyl-CPG-binding domain protein 02 LENGTH=272	0.55961	0.0064226
ClCG01G014060	28301515	28307898	2454	Serine protease	0.5556	0.00703
ClCG01G019940	34096760	34108157	3313	Genomic DNA, chromosome 3, P1 clone: MDJ14	0.55475	0.0073393
ClCG11G008900	13131153	13135330	1432	Electron transporter, putative	0.55224	0.0047591
ClCG01G019100	33506724	33507179	456	Aspartic acid-rich protein aspolin2	0.54978	0.0033099
ClCG07G008040	21445627	21448681	1017	glutathione S-transferase THETA 1 LENGTH=245	0.54781	0.0051581
ClCG06G001450	1498215	1511888	3141	Pre-mRNA-processing factor 39	0.54761	0.0026972
ClCG09G007580	6838669	6844717	1980	Glutathione reductase	0.54267	0.0030136
ClCG07G014480	30871036	30880152	1814	RNA-binding protein	0.53984	0.0028119
ClCG06G001730	1762616	1771593	5388	Mei2-like protein	0.53956	0.0052552
ClCG06G001640	1692029	1694483	2080	Eukaryotic peptide chain release factor subunit	0.53331	0.0052923
ClCG01G021740	35473938	35481785	2001	Proline synthase co-transcribed bacterial homolog protein	0.53293	0.0099608
ClCG02G009460	14150390	14155967	1450	Unknown protein	0.52035	0.0093867
ClCG03G007740	8853700	8861569	1616	Alpha/beta-Hydrolases superfamily protein	0.51611	0.0068318
ClCG02G009200	12994920	12996277	822	Nuclear transcription factor Y subunit B-3-like protein	0.50065	0.0050287
ClCG05G008100	8713268	8720307	2105	RNA polymerase III subunit-like protein	0.50012	0.0076211
ClCG06G005050	5740070	5748384	1892	Pleiotropic regulator 1	0.47015	0.010914
