# Supplementary material for: Functional Relevance of Citrulline in the Vegetative Tissues of Watermelon During Abiotic Stresses
Source: Front Plant Sci. 2020 May 5;11:512. doi: 10.3389/fpls.2020.00512 (PMC7216109; doi:10.3389/fpls.2020.00512)
Supplement: Supplementary file 19 [file Table_5.XLSX]

## Sheet: DEG_down
Supplementary Table S5: List of differentially expressed genes down-regulated in leaf tissues 8 DAT in the cultivar 'Crimson Sweet'. DAT = Days after initiation of drought treatment
gene_id	gene_start of combined_gene_info	gene_end of combined_gene_info	gene_length of combined_gene_info	gene_description of combined_gene_info	log2FoldChange	pvalue
ClCG10G019850	34764519	34765537	792	Thaumatin-like protein	-10.53	3.72e-95
ClCG09G010010	9751184	9751930	747	Proline-rich extensin-like family protein LENGTH=689	-9.7334	9.02e-44
ClCG07G004620	5911892	5912593	702	Abscisic acid receptor PYL4	-9.0812	4.83e-37
ClCG03G010980	20275984	20276898	915	Beta-1,3-glucanase	-8.1219	5.39e-38
ClCG05G019570	31816138	31816809	672	myb domain protein r1 LENGTH=305	-8.0436	6.61e-26
ClCG10G002870	3416721	3417101	381	Bifunctional inhibitor/lipid-transfer protein/seed storage 2S albumin superfamily protein LENGTH=168	-7.6002	3.79e-61
Novel00791	21878742	21882705	3964	PREDICTED: proline-rich extensin-like protein EPR1 [Beta vulgaris subsp. vulgaris]	-7.4341	5.55e-19
ClCG08G009950	22752001	22754011	1083	Embryogenesis transmembrane protein-like	-7.3095	1.04e-49
ClCG04G006570	21390651	21391157	507	Wound-induced protein	-7.2474	2.66e-19
ClCG04G006740	21590651	21591268	618	Abscisic acid receptor PYR1	-7.0601	3.42e-17
ClCG02G004950	5257981	5259684	351	Transcription factor RADIALIS	-6.7211	1.23e-16
ClCG03G005590	5790307	5796402	907	Endonuclease	-6.6843	6.16e-20
Novel00841	18662111	18666431	1857	PREDICTED: glutaredoxin-C13-like [Cucumis sativus]>gi|659092697|ref|XP_008447177.1| PREDICTED: glutaredoxin-C13-like [Cucumis melo]>gi|700188986|gb|KGN44219.1| hypothetical protein Csa_7G230940 [Cucumis sativus]	-6.5915	2.71e-25
ClCG11G016220	29504007	29504396	390	Unknown protein	-6.5163	3.01e-18
ClCG11G014960	28294673	28296540	1341	Genomic DNA, chromosome 3, P1 clone: MMB12	-6.1823	7.81e-35
ClCG07G002280	2301613	2312977	2078	4-coumarate-CoA ligase	-6.0624	1.01e-20
ClCG07G016400	32825694	32826011	318	Lipid transfer protein	-6.0375	7.52e-19
ClCG04G007840	22807571	22808461	891	Cysteine/Histidine-rich C1 domain family protein LENGTH=290	-6.0112	1.53e-13
Novel00600	26511143	26512544	1187	probable xyloglucan endotransglucosylase/hydrolase protein 23-like precursor [Cucumis sativus]>gi|29500891|emb|CAD87535.1| putative xyloglucan endotransglycosylase [Cucumis sativus]>gi|29500899|emb|CAD87533.1| putative xyloglucan endotransglycosylase [Cucumis sativus]>gi|700210342|gb|KGN65438.1| hypothetical protein Csa_1G422470 [Cucumis sativus]	-5.9867	1.65e-16
ClCG03G013140	27067641	27072261	1464	Fringe-related family protein	-5.9824	1.51e-12
ClCG06G001600	1633309	1644170	1749	Cycloartenol synthase	-5.9617	1.16e-11
ClCG03G013030	26887260	26887500	195	Unknown protein	-5.8056	1.08e-11
ClCG02G004830	5040726	5047599	768	Isoflavone reductase related protein	-5.773	9.85e-12
ClCG02G004960	5271863	5273042	470	Transcription factor RADIALIS	-5.7554	3.6e-32
ClCG09G019900	36967650	36972171	834	CASP-like protein 12	-5.754	6.06e-15
ClCG02G004940	5249604	5249843	240	Myb family transcription factor family protein	-5.7503	1.12e-13
ClCG08G016040	28481476	28483232	1605	Late embryogenesis abundant hydroxyproline-rich glycoprotein	-5.7315	3.42e-24
ClCG07G013540	29977725	29980571	1497	F-box/RNI-like superfamily protein LENGTH=457	-5.6755	4.23e-11
ClCG08G015090	27759136	27759512	339	Myb family transcription factor family protein	-5.6731	2.62e-13
ClCG03G015130	30090968	30092369	951	Germin-like protein 10	-5.6325	2.06e-10
ClCG02G010490	20161557	20163092	1468	Phosphate-responsive 1 family protein	-5.6314	9.17e-21
ClCG11G012430	25413882	25416486	1503	Oxygen-dependent choline dehydrogenase	-5.5436	6.56e-23
ClCG11G002010	2159444	2162793	1557	Genomic DNA, chromosome 3, P1 clone: MMB12	-5.4552	6.02e-16
ClCG01G023660	36943467	36946005	1335	TRICHOME BIREFRINGENCE-LIKE 38 LENGTH=380	-5.455	1.31e-12
ClCG10G015400	29927899	29929871	591	Fatty acid desaturase 5	-5.3919	1.58e-12
ClCG11G002550	2668749	2669018	270	Chromosome undetermined SCAF5157, whole genome shotgun sequence.	-5.3424	9.33e-17
ClCG03G006300	6747697	6753365	1839	Cationic amino acid transporter 1 family protein	-5.3421	1.06e-21
ClCG08G014650	27429935	27430570	636	Ethylene-responsive transcription factor 13	-5.3325	3.2e-13
ClCG09G015280	29203688	29205755	1056	Peroxidase	-5.3242	5.1e-11
ClCG01G017230	31790711	31792429	1165	extensin proline-rich 1 LENGTH=761	-5.2628	2.02e-13
ClCG08G015600	28104669	28105358	690	myb domain protein 73 LENGTH=320	-5.2574	3.15e-09
ClCG05G005340	5218097	5218769	465	Unknown protein	-5.2313	1.75e-16
ClCG09G018250	35255866	35256986	879	myb domain protein 30 LENGTH=323	-5.2261	3.84e-09
ClCG07G016980	33557704	33558288	585	Ethylene-responsive transcription factor 3	-5.2161	3.1e-33
ClCG00G004190	9875802	9878647	1679	Ankyrin repeat family protein	-5.2006	4.68e-13
ClCG08G010030	22822509	22822787	279	Chromosome chr9 scaffold_7, whole genome shotgun sequence	-5.1737	7.61e-19
ClCG08G009940	22740439	22743284	1679	Ankyrin repeat family protein	-5.1293	5.55e-11
ClCG00G004400	10293091	10293678	588	PHD-finger domain-containing protein	-5.1213	9.36e-16
ClCG05G004370	4029809	4030489	681	Ethylene-responsive transcription factor 1B, putative	-5.1155	4.95e-12
ClCG08G006700	19134330	19134803	474	Extensin-like protein	-5.0948	5.93e-17
ClCG03G004390	4776543	4781527	2355	Ankyrin repeat family protein	-5.0855	2.25e-10
ClCG03G017890	33056290	33056601	312	Unknown protein	-5.0815	1.35e-08
ClCG05G025540	36898918	36901299	1515	High-affinity nitrate transporter family protein	-5.0749	2.55e-12
ClCG02G019200	33926429	33931404	1230	WRKY DNA-binding protein 25 LENGTH=393	-5.0658	4.62e-08
ClCG11G002790	2957063	2958820	598	EG45-like domain containing protein	-4.9729	1.83e-13
ClCG11G006000	6503132	6508714	621	Abscisic acid receptor PYR1	-4.9497	6.77e-10
ClCG09G018800	36058743	36061286	1821	Leucine-rich repeat receptor-like protein kinase	-4.9493	1.65e-09
ClCG05G007320	7666935	7668828	570	Unknown protein	-4.9461	9.91e-15
ClCG11G008330	11540745	11541749	1005	Gibberellin receptor GID1, putative	-4.9002	3.68e-17
ClCG05G026650	37859890	37860525	452	Proline-rich protein (Precursor)	-4.8996	1.15e-10
ClCG03G014140	29034225	29034989	765	Late embryogenesis abundant (LEA) hydroxyproline-rich glycoprotein family LENGTH=260	-4.8555	6.41e-14
ClCG01G003010	3056023	3056583	492	Unknown protein	-4.8384	7.26e-11
ClCG11G002540	2662401	2667758	1638	Leucine-rich repeat receptor-like protein kinase family protein LENGTH=1045	-4.8299	4.61e-15
ClCG05G006170	6126965	6128338	474	Pollen Ole e 1 allergen and extensin family protein LENGTH=180	-4.8264	3.19e-18
ClCG06G007920	10261401	10267512	1065	Nucleotide-diphospho-sugar transferase family protein LENGTH=340	-4.8056	6.5e-10
ClCG01G018810	33272510	33274348	1305	Xyloglucan galactosyltransferase KATAMARI1, putative	-4.8003	7.99e-12
ClCG07G006340	11031172	11034669	2312	U-box domain-containing protein	-4.7766	1.03e-13
Novel00546	13758978	13762588	1811	PREDICTED: sugar transport protein 14-like [Cucumis melo]	-4.7634	1.01e-15
ClCG07G006720	12838208	12842145	1209	BAG family molecular chaperone regulator 1	-4.7619	2.97e-21
ClCG05G026280	37535790	37542084	4623	Multidrug resistance protein ABC transporter family	-4.7499	3.3e-11
ClCG01G007430	8429601	8436583	1029	Strictosidine synthase, putative	-4.7095	4.94e-11
ClCG02G004920	5202369	5204201	294	Myb family transcription factor family protein	-4.7047	3e-09
Novel00105	37096561	37097187	499	-	-4.7028	6.88e-07
ClCG00G001340	4380314	4383509	1139	Calmodulin-binding protein 60-C	-4.6917	9.99e-07
ClCG09G005510	4824313	4828106	1753	Pectinesterase	-4.6832	6.14e-13
ClCG01G019820	34009082	34009673	469	Heavy metal transport/detoxification superfamily protein LENGTH=126	-4.6767	1.24e-13
ClCG03G007750	8864565	8866055	489	Heavy metal transport/detoxification-like protein	-4.6635	4.67e-07
ClCG03G006770	7579688	7581421	1734	9-cis-epoxycarotenoid dioxygenase	-4.6632	2.78e-11
ClCG11G005670	6170603	6171354	732	Sorghum bicolor protein targeted either to mitochondria or chloroplast proteins T50848	-4.6524	1.47e-18
Novel00204	25524148	25528228	2236	-	-4.6522	9.7e-09
ClCG06G010810	23356409	23358912	1513	Cytochrome P450, putative	-4.6297	5.41e-07
ClCG09G009910	9662757	9663842	1086	Proline-rich extensin-like family protein LENGTH=951	-4.6201	2e-09
ClCG08G016400	28753334	28754038	705	Zinc-finger protein	-4.6121	1.63e-12
ClCG11G012920	26196143	26202596	1338	Protein kinase superfamily protein LENGTH=509	-4.6104	1.43e-08
ClCG02G015000	29357671	29365124	2217	Pyrophosphate-energized vacuolar membrane proton pump, putative	-4.6003	1.77e-08
ClCG02G021450	35969384	35970790	972	Heavy metal transport/detoxification superfamily protein LENGTH=302	-4.5967	9.25e-22
Novel00813	39386794	39388128	1130	xyloglucan endotransglycosylase [Cucumis sativus]	-4.5963	6.68e-10
ClCG09G000750	647416	660564	3141	Beta-fructofuranosidase; cell wall invertase I; fructosidase	-4.5586	4.33e-12
ClCG10G021220	35959402	35959620	219	FtsJ cell division protein-like	-4.5449	3.66e-21
ClCG02G022400	36800055	36800690	636	Late embryogenesis abundant (LEA) hydroxyproline-rich glycoprotein family LENGTH=206	-4.5341	4.78e-43
ClCG06G009960	20142050	20142493	444	auxin-regulated gene involved in organ size LENGTH=130	-4.5263	7.66e-14
ClCG01G015040	29321841	29323397	903	Syntaxin 121 family protein	-4.523	8.97e-08
ClCG09G011260	11169219	11172742	1701	Endoglucanase	-4.5115	8.88e-08
ClCG02G021410	35956337	35956747	411	SAUR-like auxin-responsive protein family LENGTH=124	-4.5066	1.43e-06
Novel00292	5701737	5706528	2502	PREDICTED: sugar carrier protein C-like [Cucumis melo]	-4.4935	2.83e-48
ClCG10G007050	10062151	10066404	1544	Sodium-bile acid cotransporter, putative	-4.4792	5.99e-13
ClCG05G002440	2312249	2317048	1530	Pectinesterase	-4.4679	2.4e-12
ClCG01G003020	3060780	3061543	681	Thaumatin-like protein	-4.4594	5.97e-14
ClCG11G002760	2940957	2944451	264	Unknown protein	-4.4559	1.1e-16
ClCG08G010720	23399977	23400984	1008	alpha/beta-Hydrolases superfamily protein LENGTH=329	-4.4479	3.67e-16
ClCG01G017400	31950093	31951689	1278	Peroxidase 73, putative	-4.4319	1.59e-06
ClCG01G022600	36111538	36114224	1765	Mitochondrial alternative NADH dehydrogenase 2	-4.415	3.07e-06
ClCG03G004910	5145701	5148677	969	Beta-glucosidase, putative	-4.3981	1.16e-12
ClCG02G013460	27413877	27414476	323	Plant-specific domain TIGR01589 family protein	-4.3686	7.53e-12
ClCG05G002620	2456745	2458425	1069	Cyclin family protein	-4.3577	2.64e-08
ClCG05G023400	35234477	35234878	402	Unknown protein	-4.3384	1.33e-09
ClCG07G016930	33450889	33452404	1315	Protein kinase family protein	-4.3342	3.61e-12
ClCG11G007960	10920886	10926164	1188	LL-diaminopimelate aminotransferase	-4.3294	1.78e-08
ClCG03G007470	8466093	8467094	831	WRKY transcription factor	-4.3242	3.88e-06
ClCG10G012940	27030352	27031920	1078	WRKY transcription factor 27	-4.3224	1.25e-13
ClCG11G017700	30892573	30894869	972	BZIP transcription factor	-4.3143	6.61e-10
ClCG00G003790	9293065	9294946	779	FASCICLIN-like arabinogalactan 6 LENGTH=247	-4.3039	7.67e-07
ClCG09G005340	4705754	4706230	477	Formin Homology 14 LENGTH=1230	-4.292	6.08e-06
ClCG10G006420	8959593	8962825	769	Protein PLANT CADMIUM RESISTANCE 8	-4.2823	3.09e-09
ClCG09G000620	546635	554204	2187	Cytochrome p450	-4.2811	1.02e-09
ClCG02G011150	23098315	23099932	1092	Xyloglucan endotransglucosylase/hydrolase protein 9	-4.2775	5.71e-10
ClCG09G012690	15167867	15168826	387	Ankyrin repeat-containing protein	-4.2692	5.31e-06
Novel00575	8227054	8278492	2934	pathogen induced 4 protein [Cucumis sativus]	-4.2547	1.7e-13
ClCG01G016000	30334925	30338482	567	WRKY DNA-binding protein 51	-4.2509	1.38e-07
ClCG01G001880	1867827	1871888	2375	Trehalase	-4.2485	1.13e-15
ClCG01G025570	38632468	38633016	549	VQ motif-containing family protein	-4.2363	4.51e-10
ClCG10G003170	3896269	3899923	777	Dehydrogenase/reductase SDR family member 7B	-4.2353	8.12e-19
ClCG03G008970	11354297	11358440	1959	Sulfate transporter	-4.2335	5.67e-13
ClCG00G003390	8477128	8481533	669	Haloacid dehalogenase-like hydrolase family protein	-4.2111	9.23e-06
Novel00649	2836020	2837120	620	-	-4.1916	3.42e-06
ClCG01G001940	1932041	1935321	1725	Pectin lyase-like superfamily protein LENGTH=444	-4.1878	2e-10
ClCG01G019220	33560492	33566481	1947	Cytochrome P450 family protein	-4.1706	1.08e-08
ClCG03G013180	27121372	27122190	819	Movement protein	-4.1704	4.26e-11
ClCG09G006440	5497891	5498142	252	Unknown protein	-4.1662	6.57e-09
ClCG01G023220	36591854	36592733	710	CM0545.320.nc protein	-4.1632	6.92e-08
ClCG10G002150	2424542	2424850	309	Bifunctional inhibitor/lipid-transfer protein/seed storage 2S albumin superfamily protein	-4.1545	1.27e-07
ClCG02G009240	13221482	13222258	777	Mature-parasite-infected erythrocyte surface antigen	-4.1288	4.2e-07
ClCG10G022420	36849328	36849948	621	Abscisic acid receptor PYR1	-4.1216	5.39e-15
ClCG00G001090	3752751	3755607	1366	Calmodulin-binding protein 60-C	-4.1183	2.22e-07
ClCG10G009810	22196325	22205290	2525	oligopeptide transporter 4 LENGTH=729	-4.1143	3.18e-22
ClCG11G019010	32043831	32046421	1656	Phosphate transporter	-4.1015	4.82e-19
ClCG03G005820	6076985	6081324	1776	Polyphenol oxidase	-4.1003	6.47e-22
ClCG07G014570	30965710	30968727	1879	Cytochrome P450	-4.0889	1.71e-15
ClCG10G022100	36577202	36581928	2157	Mitochondrial substrate carrier family protein	-4.084	5.25e-12
ClCG10G014930	29300484	29304568	1327	Aldose 1-epimerase	-4.0803	3.06e-13
ClCG03G011010	20324112	20324729	321	Beta-1,3-glucanase	-4.0665	1.93e-05
ClCG05G001930	1839860	1844001	1091	Adenosine 3'-phospho 5'-phosphosulfate transporter, putative	-4.0656	4.19e-11
ClCG08G010040	22824993	22825658	666	Unknown protein	-4.0627	3.51e-09
Novel00722	29221917	29223180	1264	-	-4.0583	1.02e-08
Novel00289	3268749	3274848	14092	-	-4.0503	8.72e-08
ClCG09G020970	37991630	37999253	2825	Glycerophosphoryl diester phosphodiesterase, putative	-4.0487	1.42e-23
ClCG09G012700	15178148	15178846	699	Ankyrin repeat-containing protein	-4.0465	2.04e-05
ClCG09G006160	5257188	5284637	4191	Potassium transporter, putative	-4.0457	3.59e-06
ClCG03G005800	6030247	6032990	1764	Polyphenol oxidase V	-4.0326	1.82e-17
ClCG05G011170	13053405	13055942	562	Polyketide cyclase/dehydrase and lipid transport superfamily protein	-4.0313	2.18e-18
ClCG04G007820	22805037	22805852	816	Cysteine/Histidine-rich C1 domain family protein LENGTH=290	-4.0294	2.92e-05
ClCG11G015650	28919021	28919716	696	Ethylene-responsive transcription factor 2	-4.0246	7.52e-08
ClCG06G017300	30510579	30511887	1089	myb domain protein 86 LENGTH=352	-4.0163	9.13e-07
ClCG05G026410	37669467	37673286	2184	cyclic nucleotide-gated channel 14 LENGTH=726	-4.0113	1.08e-06
ClCG02G002190	2229521	2230982	1252	Auxin-responsive family protein	-3.9688	2.9e-18
ClCG09G004800	4249417	4249812	396	Unknown protein	-3.9537	9.06e-10
ClCG05G007400	7768370	7778698	2067	Pectinesterase	-3.941	3.03e-12
ClCG06G016230	29475103	29479287	816	myb domain protein 94 LENGTH=333	-3.9344	2.98e-08
ClCG02G006630	7636208	7637878	623	Gibberellin-regulated protein	-3.9343	1.21e-05
ClCG03G012400	25207094	25211065	1654	Fasciclin-like arabinogalactan protein 16	-3.933	2.07e-07
ClCG05G019230	31477010	31477537	528	Calmodulin, putative	-3.9308	2.32e-09
ClCG08G011190	23927504	23928460	957	Phi-1-like phosphate-induced protein	-3.9292	1.15e-08
ClCG05G025240	36699996	36701248	695	Xyloglucan endotransglucosylase/hydrolase 5	-3.9198	7.41e-05
ClCG03G015180	30119657	30121280	1466	growth-regulating factor 5 LENGTH=397	-3.9185	5.97e-07
ClCG05G001770	1717095	1717649	555	BON association protein 1	-3.9174	4.61e-06
ClCG08G009970	22764972	22765771	488	WRKY DNA-binding protein	-3.9132	8.28e-12
ClCG00G004270	10003121	10003996	876	Acidic endochitinase	-3.9038	8.84e-08
ClCG05G000360	522233	524608	1025	Phosphoglycerate mutase family protein	-3.8961	1.82e-12
ClCG11G015530	28807477	28809105	1629	Cytochrome P450, putative	-3.8937	1.42e-07
ClCG02G001730	1741649	1742422	774	Cysteine-rich receptor-like protein kinase	-3.892	1.88e-07
ClCG09G004350	3855637	3856422	708	Thaumatin-like protein	-3.8808	1.93e-07
ClCG03G014520	29406322	29409517	210	arabinogalactan protein 21 LENGTH=58	-3.8792	1.19e-08
ClCG07G014150	30622981	30625103	1536	Cytochrome P450	-3.8792	2.16e-11
Novel00534	8378378	8383584	1871	PREDICTED: probable inorganic phosphate transporter 1-3 [Cucumis sativus]>gi|778668780|ref|XP_011649153.1| PREDICTED: probable inorganic phosphate transporter 1-3 [Cucumis sativus]>gi|700206483|gb|KGN61602.1| hypothetical protein Csa_2G175170 [Cucumis sativus]	-3.8778	8.56e-07
ClCG02G002290	2356321	2358284	1145	Fasciclin-like arabinogalactan-protein 9	-3.8776	1.07e-07
ClCG05G020910	32923585	32927678	1716	MLO-like protein	-3.8749	1.57e-20
ClCG09G018010	34980715	34981236	333	EXS (ERD1/XPR1/SYG1) family protein LENGTH=813	-3.874	1.69e-08
ClCG05G025860	37204841	37205485	645	Cysteine desulfuration protein sufE, putative	-3.8677	3.3e-05
ClCG03G012370	25181168	25183704	1881	Calmodulin binding protein, putative	-3.8577	1.64e-06
ClCG10G021390	36040176	36049798	2775	Transferase, transferring glycosyl groups, putative	-3.8466	5.94e-09
ClCG06G014490	27926213	27927934	819	Glutathione s-transferase, putative	-3.84	1.8e-08
ClCG01G022590	36107490	36108005	186	Unknown protein	-3.8384	2.45e-27
ClCG05G000940	996693	998949	1442	WRKY transcription factor 12	-3.837	1.1e-10
ClCG07G016610	33057217	33061349	3546	Extensin-1	-3.8317	2.46e-16
ClCG09G011430	11279419	11283106	2649	Tetratricopeptide repeat-containing family protein	-3.8306	8.5e-10
ClCG01G020770	34818924	34833493	2260	Chitinase	-3.8204	2.94e-30
ClCG03G006470	7134181	7135773	1593	Phospholipase A1	-3.8145	4.81e-08
ClCG04G005320	18965902	18970105	1855	Glutamate dehydrogenase	-3.8134	7.59e-15
ClCG02G006150	6829020	6830459	1440	UDP glycosyltransferase	-3.8071	5.5e-11
Novel00243	6053468	6054490	1023	-	-3.8063	9.05e-05
Novel00457	3994199	3999079	2321	PREDICTED: inorganic phosphate transporter 1-4 [Cucumis sativus]>gi|700201727|gb|KGN56860.1| hypothetical protein Csa_3G135080 [Cucumis sativus]	-3.7742	4.56e-13
ClCG03G011000	20323713	20324075	363	Beta-1,3-glucanase	-3.7658	4.7e-06
ClCG09G000350	334099	335170	534	Cryptdin protein-like protein	-3.7574	9.96e-06
ClCG07G016800	33317029	33322344	900	Aldo/keto reductase family protein	-3.7487	0.00012045
ClCG05G015860	27818005	27818460	456	Unknown protein	-3.7462	7.05e-24
ClCG01G018980	33422763	33424925	1776	L-ascorbate oxidase family protein	-3.7452	1.46e-05
ClCG04G010310	25225562	25226672	975	NAD(P)-binding Rossmann-fold superfamily protein LENGTH=306	-3.7426	4.12e-07
ClCG01G022050	35674072	35674410	339	F25C20.20	-3.7399	0.00010601
ClCG02G010460	20017924	20018400	477	AT4g35320/F23E12_120	-3.7396	6.45e-10
ClCG09G002090	1910533	1920082	2100	Serine/threonine-protein kinase	-3.7378	3.15e-08
ClCG01G008630	10324719	10334497	1816	Glutamate decarboxylase, putative	-3.7326	6.24e-19
ClCG03G004150	4464224	4465987	1764	Cationic amino acid transporter 5 family protein	-3.7301	2.73e-26
ClCG03G017620	32709953	32713218	792	F-box protein PP2-B3	-3.7162	0.00017461
ClCG01G020360	34496230	34498454	993	Cysteine-rich receptor-like protein kinase	-3.7142	0.00013135
ClCG03G006860	7710244	7711925	1070	Gibberellin 2-oxidase	-3.7075	2.15e-09
ClCG01G008430	9911615	9914076	1816	2-succinylbenzoate-CoA ligase	-3.7031	3.81e-16
ClCG06G012920	26198480	26199871	1392	Ring finger protein, putative	-3.6923	0.00010535
ClCG04G011090	26070744	26071815	876	Myb domain protein	-3.6917	9.72e-06
ClCG09G001400	1312134	1317574	2029	Pectinesterase	-3.6886	4.87e-18
ClCG01G016900	31407131	31410494	2105	Protein kinase family protein	-3.6883	2.52e-15
ClCG01G000920	811546	814519	1530	Pectin lyase-like superfamily protein LENGTH=469	-3.6824	1.27e-06
ClCG09G000390	347556	355095	3567	Receptor-like protein kinase	-3.6771	2.58e-34
ClCG04G010440	25428858	25429574	717	Mitogen-activated protein kinase kinase	-3.67	1.14e-39
ClCG05G021020	33025421	33030091	866	Aquaporin 2	-3.6552	6.03e-08
ClCG07G014040	30563072	30564453	777	myb domain protein 66 LENGTH=203	-3.6533	4.71e-05
ClCG03G012780	26462460	26464547	1200	Cytochrome P450, putative	-3.6519	7.93e-06
ClCG05G001090	1199208	1199961	592	Arabinogalactan-protein	-3.6474	2.04e-06
ClCG01G024380	37494355	37495152	798	Chlorophyll a-b binding protein 21, chloroplastic	-3.6452	1.87e-08
ClCG01G006890	8009138	8010817	1594	Glutamate decarboxylase	-3.6417	7.99e-06
ClCG05G012750	17375969	17379433	1215	Mitochondrial phosphate carrier protein, putative	-3.6395	1.04e-05
ClCG05G004770	4580019	4581598	649	Calmodulin, putative	-3.6357	8.22e-08
ClCG03G006570	7360482	7362480	813	Chitinase family protein	-3.6347	1.35e-05
ClCG09G019010	36292799	36295644	732	Proteasome assembly chaperone 3-domain protein	-3.6297	2.16e-05
ClCG07G013510	29929867	29948050	4674	Leucine-rich repeat protein kinase family protein LENGTH=898	-3.6287	1.54e-07
ClCG08G006130	18450337	18450741	405	Unknown protein	-3.6286	1.19e-05
ClCG09G014870	27773917	27784983	1024	Peroxidase	-3.6177	9.5e-06
ClCG11G000610	753674	759653	549	Dehydrogenase/reductase SDR family member	-3.6174	1.76e-05
ClCG10G002440	2697300	2698139	840	Ethylene responsive transcription factor 1a	-3.6154	5.3e-11
ClCG11G011070	21779604	21787864	1985	Endo-1,4-beta-glucanase, putative	-3.6087	2.1e-08
ClCG11G009520	15495659	15512905	1839	Peroxidase 55, putative	-3.5989	5.49e-13
ClCG01G019880	34060712	34062724	1934	P-loop containing nucleoside triphosphate hydrolases superfamily protein LENGTH=495	-3.5977	4.83e-14
ClCG05G001780	1725007	1729960	1017	Calcium-dependent lipid-binding (CaLB domain) family protein LENGTH=250	-3.5947	7.23e-05
ClCG08G016210	28626934	28627806	873	myb domain protein r1 LENGTH=305	-3.5942	5.14e-10
ClCG09G018120	35114858	35115913	888	Expansin protein	-3.5896	4.19e-06
ClCG07G014490	30885294	30886486	1009	Jasmonate ZIM-domain protein 3b	-3.5872	7.38e-06
ClCG02G006180	6936998	6941349	1574	Leucine-rich repeat family protein	-3.5867	2.35e-06
ClCG11G000600	750614	752631	1044	Phytase	-3.582	1.57e-05
ClCG04G010330	25274102	25274923	822	ovate family protein 15 LENGTH=261	-3.5798	3.4e-06
ClCG03G013560	27994514	27996625	657	Beta-glucosidase	-3.5796	3.16e-12
ClCG11G018300	31537395	31537691	297	Unknown protein	-3.5734	0.00020066
ClCG02G004870	5100515	5103438	1556	Transcription factor, putative	-3.572	3.79e-08
ClCG06G006800	7973492	7985912	4839	Aminotransferase-like, plant mobile domain family protein LENGTH=509	-3.5667	0.00028573
ClCG07G016750	33273751	33274500	299	Unknown protein	-3.5581	0.0001465
ClCG10G021530	36181964	36183577	1614	Glyoxal oxidase-related family protein	-3.5553	0.00010275
ClCG05G019950	32157466	32194513	4938	alpha/beta-Hydrolases superfamily protein LENGTH=467	-3.5548	9.7e-06
ClCG09G010740	10539253	10539756	504	Unknown protein	-3.5512	0.00027286
ClCG07G012070	28423171	28434796	2277	Potassium transporter 5 family protein	-3.5496	0.00026913
ClCG02G007190	8309794	8310285	492	Cysteine-rich venom protein	-3.5454	0.00034241
ClCG05G003590	3399476	3404814	1981	Pectate lyase	-3.5415	1.64e-07
ClCG08G017530	29708349	29710497	1125	Pectate lyase	-3.5408	0.00016388
ClCG06G013270	26594873	26595241	369	Unknown protein	-3.5364	3.32e-05
ClCG01G005660	6088208	6088825	618	Dehydration responsive element binding transcription factor 1B	-3.5325	9.42e-05
ClCG03G015630	30595503	30600716	1140	Beta-galactosidase	-3.5225	3.82e-12
ClCG05G008690	9402118	9403254	540	arabinogalactan protein 22 LENGTH=63	-3.5212	5.68e-07
ClCG09G006520	5579279	5584085	2533	Mediator of DNA damage checkpoint protein	-3.5201	2.98e-06
ClCG04G011380	26384250	26387580	423	Unknown protein	-3.5199	0.00031611
ClCG02G021970	36421575	36430555	4338	Pleiotropic drug resistance ABC transporter family protein	-3.5147	1.01e-08
ClCG09G016680	32617866	32621523	3441	Cellulose synthase-like protein	-3.5099	5.2e-10
ClCG07G013070	29472929	29473237	309	Unknown protein	-3.5019	6.13e-05
ClCG00G005300	12007333	12009306	1777	4-coumarate:CoA ligase	-3.4946	9.45e-05
ClCG02G014690	29071570	29071923	354	NIM1-interacting 3 LENGTH=112	-3.4942	1.77e-05
ClCG02G008180	10388259	10388507	249	Unknown protein	-3.493	1.31e-06
ClCG04G003570	13852588	13854343	1461	UDP-glycosyltransferase	-3.4926	3.12e-05
ClCG07G008620	22806069	22806803	735	CM0216.380.nc protein	-3.4895	3.64e-08
ClCG09G000950	856084	862930	2994	Transcription initiation factor TFIID subunit A LENGTH=683	-3.4888	8.66e-07
ClCG01G002160	2132868	2139920	1410	Aluminum-activated malate transporter-like	-3.4872	1.38e-08
ClCG09G018030	34981269	34984979	2076	Phosphate transporter PHO1 homolog 9	-3.486	6.02e-13
ClCG02G023780	38164853	38167385	1438	Peroxidase	-3.4857	9.95e-07
ClCG09G004950	4387166	4390239	963	WRKY DNA-binding protein 48 LENGTH=399	-3.4857	0.00039097
ClCG01G004080	4418395	4425409	978	Nodulin MtN21 /EamA-like transporter family protein LENGTH=364	-3.4842	0.00036557
ClCG01G017740	32227065	32229591	1564	ACT domain-containing family protein	-3.4817	3.45e-05
ClCG03G002840	3306696	3316809	2991	ABC transporter family protein	-3.4772	1.53e-08
ClCG06G017540	30677277	30679190	1914	Receptor-like protein kinase	-3.4757	3.88e-07
ClCG07G008290	22103195	22112570	2259	Kinesin-related protein 4	-3.4732	1.7e-13
ClCG06G005870	6726631	6727635	345	Unknown protein	-3.4704	6.06e-07
ClCG08G013670	26470076	26473386	2177	U-box domain-containing protein	-3.461	4.38e-05
ClCG03G013570	27998664	28013773	1794	beta glucosidase 16 LENGTH=514	-3.4608	2.18e-18
ClCG05G026630	37847105	37856688	2613	Serine carboxypeptidase, putative	-3.4567	7.92e-11
ClCG00G003190	8147442	8153505	909	Retinol dehydrogenase	-3.4555	0.00011719
ClCG09G015100	28445160	28446130	372	Unknown protein	-3.45	1.27e-09
ClCG03G013170	27109518	27110297	780	Unknown protein	-3.4354	1.21e-10
ClCG06G014870	28288985	28289368	384	Unknown protein	-3.4326	1.1e-09
ClCG08G007560	20039120	20041210	1181	GATA transcription factor 11	-3.4264	4.36e-07
ClCG05G011210	13172795	13175071	664	C2 domain-containing protein	-3.4176	1.32e-08
ClCG05G011690	14259897	14261544	1266	Regulator of Vps4 activity in the MVB pathway protein LENGTH=409	-3.4169	2.22e-07
ClCG01G003430	3578358	3579389	1032	Phosphate translocator-related family protein	-3.4166	6.04e-06
ClCG03G015440	30355273	30358882	1371	Calmodulin binding protein, putative	-3.4156	1.04e-15
ClCG01G024550	37580054	37581580	1527	Cytochrome P450 family protein	-3.4149	1.01e-07
ClCG01G006600	7433861	7439982	3438	RNA-dependent RNA polymerase	-3.4126	2.4e-07
ClCG10G018410	33423098	33424704	600	GE10916	-3.4068	1.6e-18
ClCG09G005530	4847175	4853124	1353	Pectinesterase	-3.4067	0.00036069
ClCG08G014330	27124542	27125081	384	Gibberellin-regulated protein 1, putative	-3.4036	0.00022977
ClCG09G014970	28007888	28012558	2716	beta-D-xylosidase 4 LENGTH=784	-3.4027	1.25e-08
ClCG07G015910	32342204	32344996	945	methyl esterase 11 LENGTH=390	-3.4019	3.79e-12
ClCG01G002290	2227624	2236518	2868	Respiratory burst oxidase protein F	-3.4014	2.49e-26
ClCG08G013500	26317326	26319125	1719	Flotillin-1, putative	-3.4004	1.68e-10
ClCG10G014440	28817999	28826510	1218	nodulin MtN21 /EamA-like transporter family protein LENGTH=370	-3.3964	0.00013659
ClCG08G015990	28404523	28421378	4761	Glutamate receptor 2.7	-3.3963	1.32e-05
ClCG03G017040	32228148	32229020	873	Proline-rich extensin-like family protein LENGTH=443	-3.3877	5.4e-08
ClCG10G022340	36795136	36797826	1998	Pyruvate decarboxylase, putative	-3.385	3.7e-05
ClCG05G019770	32020005	32024755	2148	Phosphatase 2C family protein	-3.3819	2.27e-17
ClCG10G021950	36456131	36459442	1517	ER glycerol-phosphate acyltransferase	-3.3757	1.71e-06
ClCG05G018950	31229761	31233107	472	Myb family transcription factor family protein	-3.3739	0.00061717
ClCG10G014510	28939087	28941182	1083	Extensin, proline-rich protein, putative	-3.3596	2.08e-05
Novel00650	3054123	3057432	1476	hypothetical protein PHAVU_011G114500g, partial [Phaseolus vulgaris]>gi|561005667|gb|ESW04661.1| hypothetical protein PHAVU_011G114500g, partial [Phaseolus vulgaris]	-3.3594	1.59e-13
ClCG03G014570	29498870	29501320	2451	Leucine-rich receptor-like protein kinase family protein LENGTH=1173	-3.3564	0.00025068
ClCG07G001330	1414546	1417252	783	Acid phosphatase 1, putative	-3.3516	2.41e-06
ClCG10G000930	979357	982657	2109	Urea active transporter-like protein	-3.3433	6.95e-24
ClCG01G006650	7517401	7519866	2466	Kinase R-like protein	-3.3415	1.59e-15
ClCG10G002470	2754134	2756624	765	RING finger protein	-3.3267	2.04e-06
ClCG02G017420	31900001	31900207	207	Unknown protein	-3.3213	4.59e-05
ClCG03G006910	7856727	7858646	1039	purine permease 10 LENGTH=390	-3.3202	4.2e-14
ClCG08G015980	28381356	28404493	6921	Glutamate receptor 2.7	-3.3173	5.51e-09
ClCG10G022840	37171394	37171993	600	calmodulin like 42 LENGTH=191	-3.3168	2.29e-09
ClCG01G023640	36933733	36937558	2223	Formin Homology 14 LENGTH=1230	-3.3154	2.37e-05
ClCG03G015250	30177029	30179763	2256	Mechanosensitive ion channel family protein LENGTH=849	-3.3141	0.00079672
ClCG05G023850	35586867	35588538	1048	Remorin family protein	-3.3134	9.15e-08
ClCG02G008250	10537173	10539100	1173	Cytochrome P450, putative	-3.3084	1.94e-05
ClCG00G000670	1518207	1518919	600	Unknown protein	-3.3067	6.24e-07
ClCG01G002430	2386743	2387918	738	Nuclear transport factor 2 (NTF2) family protein	-3.3025	0.00088113
ClCG09G011190	11090922	11092914	1383	1-aminocyclopropane-1-carboxylate oxidase	-3.2991	2.03e-07
Novel00642	33422394	33428608	2089	PREDICTED: hexose carrier protein HEX6-like [Cucumis sativus]>gi|700197998|gb|KGN53156.1| hypothetical protein Csa_4G022920 [Cucumis sativus]>gi|762024755|gb|AJP77612.1| hexose transporter 3 [Cucumis sativus]	-3.2933	7.02e-07
ClCG10G002880	3428580	3429002	423	Bifunctional inhibitor/lipid-transfer protein/seed storage 2S albumin superfamily protein LENGTH=133	-3.2929	0.00098783
ClCG10G015000	29398587	29406378	1254	myb domain protein 31 LENGTH=330	-3.2922	3.13e-08
ClCG02G015990	30393566	30394102	537	Kunitz trypsin inhibitor 4	-3.2712	5.49e-08
ClCG01G008390	9828278	9829347	436	Unknown protein	-3.2662	0.00046377
ClCG09G002920	2556731	2587022	4932	Early nodulin 16, putative	-3.2614	8.31e-09
ClCG04G008970	23793999	23796209	2211	Kinase family protein	-3.2588	0.00097385
ClCG07G012890	29282298	29283275	978	alpha/beta-Hydrolases superfamily protein LENGTH=324	-3.2573	6.78e-06
ClCG09G022230	39264812	39270324	1077	Trichome birefringence-like 43 protein	-3.2476	7.92e-05
ClCG09G015020	28203146	28205269	1065	UDP-glycosyltransferase 1	-3.2452	0.00017641
ClCG01G020950	34955812	34960948	2255	MLO-like protein	-3.2449	2.01e-29
ClCG02G023900	38252544	38254049	216	Unknown protein	-3.2419	0.001026
ClCG08G012740	25626592	25627011	333	FLOWERING PROMOTING FACTOR 1 family protein	-3.2409	0.00030315
ClCG02G002910	2864527	2867057	1662	Fasciclin-like arabinogalactan protein	-3.2398	1.08e-08
ClCG01G003150	3218748	3221482	1464	Adenosine 3'-phospho 5'-phosphosulfate transporter	-3.2387	5.83e-08
ClCG11G018730	31884438	31889350	3412	Plant regulator RWP-RK family protein LENGTH=909	-3.2371	7.16e-07
ClCG05G007280	7627170	7630163	2913	Leucine-rich repeat receptor-like protein kinase	-3.2369	9.47e-07
ClCG07G016790	33306449	33309368	285	Unknown protein	-3.2315	0.00084109
ClCG05G010210	11291471	11294751	1338	Leucine-rich repeat receptor-like protein kinase family protein LENGTH=1045	-3.2288	7.81e-08
ClCG09G011500	11390220	11392616	1589	Glucan endo-1,3-beta-glucosidase, putative	-3.2277	5.23e-15
ClCG07G014740	31167535	31173756	1119	Lathosterol oxidase, putative	-3.224	2.54e-07
ClCG04G008100	23025963	23029681	1175	Haloacid dehalogenase-like hydrolase (HAD) superfamily protein LENGTH=280	-3.2214	2.47e-09
ClCG09G015860	30822231	30822608	378	Cysteine proteinase inhibitor	-3.221	4.16e-13
ClCG06G004710	5357290	5365050	2354	Beta-D-xylosidase family protein	-3.213	1.76e-08
ClCG01G020370	34501575	34513572	2057	Thaumatin	-3.2032	6.43e-06
ClCG11G002560	2669531	2670855	207	Unknown protein	-3.1978	7.78e-05
ClCG10G003540	4351578	4365224	2838	AT5g06970/MOJ9_14	-3.1905	3.38e-05
ClCG05G007330	7670093	7670577	213	Unknown protein	-3.1902	1.92e-06
ClCG09G017110	33651167	33655008	1276	Dihydroflavonol-4-reductase	-3.1902	1.88e-09
ClCG11G017520	30720093	30723971	2969	Tetratricopeptide repeat-containing family protein	-3.1902	3.52e-07
ClCG01G012840	25827904	25837610	1602	Serine carboxypeptidase-like 51	-3.1892	4.19e-19
ClCG10G019900	34803856	34804590	735	Zinc finger family protein	-3.1864	0.0013019
ClCG04G002760	10466961	10472989	1857	Peroxidase 47, putative	-3.1858	6.3e-05
ClCG11G014910	28259461	28260830	387	Unknown protein	-3.1848	0.0002767
ClCG02G010940	22497451	22499401	1251	NAC domain-containing protein, putative	-3.183	1.26e-08
ClCG04G011980	26923845	26925093	786	Remorin family protein	-3.1817	0.00033931
ClCG01G002360	2302272	2320796	1284	Heavy metal transport/detoxification superfamily protein LENGTH=177	-3.181	7.23e-08
ClCG11G016840	30141037	30143528	1408	Zinc transporter protein	-3.1801	2.21e-11
ClCG07G000660	678123	680213	1482	WRKY transcription factor, putative	-3.1763	1.28e-06
ClCG00G000210	241929	255069	4671	Phospholipase D	-3.1756	3.14e-09
ClCG06G013470	26839066	26844607	3038	PM H+-ATPase R	-3.1686	5.03e-09
ClCG01G020550	34671266	34689491	4640	Eukaryotic aspartyl protease family protein LENGTH=513	-3.1683	1.08e-06
ClCG05G025810	37178001	37178279	279	Unknown protein	-3.1646	7.21e-25
ClCG05G020240	32432202	32433640	1156	L-asparaginase, putative	-3.1636	0.00013405
ClCG10G015230	29747025	29747618	594	Calmodulin, putative	-3.1604	0.0014478
ClCG09G004970	4410268	4413518	2944	Stachyose synthase	-3.157	1.15e-07
ClCG10G002770	3266420	3267411	381	Root meristem growth factor 6	-3.1551	0.0014943
ClCG02G002830	2807231	2807731	501	Merozoite surface protein 3	-3.1512	1.22e-08
ClCG02G014720	29082953	29084058	855	GDSL esterase/lipase	-3.1466	7.82e-05
ClCG02G015010	29368373	29371916	1655	Calreticulin	-3.1457	3.52e-06
ClCG06G012140	25260755	25261918	1164	Chitinase, putative	-3.145	0.00023439
ClCG05G022770	34636155	34641361	3067	Alpha-glucosidase, putative	-3.1406	4.76e-07
ClCG10G012510	26503713	26504804	1092	Leucine-rich repeat receptor-like protein kinase family protein LENGTH=1124	-3.1381	0.00037489
ClCG06G012050	25180548	25180994	447	Stress induced protein	-3.1312	1.16e-07
ClCG05G015500	27322767	27325390	1208	Alcohol dehydrogenase, putative	-3.1301	2.34e-24
ClCG11G014290	27516078	27516557	480	Avr9/Cf-9 rapidly elicited protein 75	-3.1282	0.00030313
ClCG01G008660	10385552	10390148	753	TPX2 (Targeting protein for Xklp2) family protein	-3.1248	6.48e-06
ClCG05G019410	31685923	31688127	1691	Cytochrome P450	-3.1247	2.97e-10
ClCG06G010530	22563430	22566143	2283	Leucine-rich repeat receptor-like protein kinase	-3.1235	2.94e-17
ClCG08G014700	27480000	27485576	1890	Cytokinin dehydrogenase 4	-3.1195	3.13e-05
ClCG00G001770	5467619	5483783	3240	AT5g06970/MOJ9_14	-3.1189	0.00029525
ClCG08G012600	25496403	25499655	2270	Dtdp-glucose 4,6-dehydratase, putative	-3.1168	9.17e-07
ClCG03G003060	3579308	3580076	633	High affinity nitrate transporter	-3.1163	7.57e-08
Novel00102	33049749	33054796	1427	PREDICTED: uncharacterized protein LOC104878656, partial [Vitis vinifera]	-3.1153	0.00029259
ClCG09G017830	34814104	34822878	2539	4-hydroxy-3-methylbut-2-enyl diphosphate reductase, putative	-3.1108	0.00083388
ClCG01G022230	35797127	35835427	6036	Cysteine-rich receptor-like protein kinase	-3.1078	5.65e-13
ClCG07G016680	33184408	33184713	306	Lipid binding protein, putative	-3.1041	0.0015661
ClCG05G023250	35097883	35100107	1113	ATPase	-3.1037	3.7e-10
ClCG01G013430	26611282	26612591	963	myb domain protein 86 LENGTH=352	-3.1026	2.45e-06
ClCG09G019880	36959602	36960417	816	Cysteine/Histidine-rich C1 domain family protein LENGTH=243	-3.1022	0.0017876
ClCG10G012000	25917606	25918328	723	Unknown protein	-3.1017	0.0018215
ClCG08G011210	23947916	23951350	1926	2-dehydro-3-deoxyphosphoheptonate aldolase (3-deoxy-d-arabino-heptulosonate 7-phosphate synthase)	-3.1011	4.81e-08
ClCG02G001530	1645248	1647543	1084	Xyloglucan endotransglucosylase/hydrolase 3	-3.1002	0.0018719
ClCG05G024250	35866040	35871442	1307	S-like ribonuclease	-3.0959	1e-09
ClCG03G016130	31153607	31154287	681	Mitochondrial import inner membrane translocase subunit Tim17 family protein	-3.0934	2.5e-08
ClCG02G022440	36861764	36862999	1236	U-box domain-containing protein	-3.0902	0.00019773
ClCG05G002720	2569130	2574686	1977	Major facilitator superfamily protein LENGTH=609	-3.0896	0.0014506
ClCG10G017550	32418651	32422432	1429	Actin	-3.0882	0.00032528
ClCG05G024150	35815475	35817041	1218	Expansin 4 family protein	-3.0878	4.2e-06
ClCG10G006250	8656678	8661610	1540	Terpene synthase 1	-3.0872	1.53e-05
ClCG03G016770	31931790	31939614	3711	Receptor-like protein kinase	-3.0849	5.05e-10
ClCG01G019860	34036082	34050327	6093	P-loop containing nucleoside triphosphate hydrolases superfamily protein LENGTH=451	-3.0829	1e-09
ClCG10G008300	16774926	16779025	870	Xyloglucan endotransglucosylase/hydrolase	-3.0825	8.47e-05
ClCG03G006790	7626011	7626419	327	Jasmonate ZIM domain protein j	-3.0824	0.00075709
ClCG03G013160	27091031	27091774	744	JHL23C09.7 protein	-3.0794	2.54e-07
ClCG04G009480	24297743	24299336	1101	Aquaporin	-3.079	2.15e-06
ClCG10G012590	26623316	26626961	2355	O-fucosyltransferase family protein LENGTH=573	-3.0728	2.6e-13
ClCG08G007620	20145834	20153022	3620	ABC transporter family protein LENGTH=1109	-3.0708	5.82e-08
ClCG01G012990	26119026	26119526	501	NHL domain-containing protein	-3.0678	3.19e-06
ClCG05G016130	28292933	28293460	528	DNA-binding WRKY	-3.0639	5.28e-06
ClCG05G023580	35382997	35386169	462	Unknown protein	-3.0591	0.00050365
ClCG10G007230	10478285	10481871	1864	Unknown protein	-3.059	3.05e-22
ClCG03G006930	7885643	7887855	771	Chlorophyll a-b binding protein 21, chloroplastic	-3.0547	0.00073658
ClCG11G017360	30614688	30618581	1932	Protein transport protein Sec61 subunit alpha	-3.0538	7.72e-07
ClCG10G018920	33899651	33900958	1211	At2g36220/F2H17.17	-3.0485	9.98e-12
ClCG05G015100	26537199	26541747	2092	Serine/threonine-protein kinase	-3.0443	1.2e-08
ClCG10G017410	32270652	32277127	1522	SQUAMOSA promoter binding protein-like protein	-3.0442	4.75e-12
ClCG02G019840	34524385	34526501	857	Ras-related protein Rab-25	-3.0412	8.89e-13
Novel00832	12674916	12676309	2226	PREDICTED: abscisic acid receptor PYR1-like [Cucumis sativus]>gi|700205255|gb|KGN60388.1| hypothetical protein Csa_3G902310 [Cucumis sativus]	-3.0364	3.75e-06
ClCG10G018050	33007327	33010281	1869	Fasciclin-like arabinogalactan protein 14	-3.0342	3.37e-05
ClCG03G001450	1443429	1445616	1248	expansin A1 LENGTH=275	-3.0315	0.00028068
ClCG07G014380	30810963	30811331	369	SAUR-like auxin-responsive protein family LENGTH=119	-3.0308	1.11e-06
Novel00938	29930209	29930522	267	hypothetical protein Csa_4G006100 [Cucumis sativus]	-3.0307	0.00053828
ClCG07G011000	26925925	26933514	777	Pectinesterase	-3.0298	0.0014021
ClCG09G004360	3864470	3869325	1284	Cytochrome P450, putative	-3.0279	0.0016648
ClCG01G001590	1571557	1579252	2400	Oligopeptide transporter	-3.0278	4.53e-12
ClCG09G000800	684046	685246	522	Chromosome chr9 scaffold_7, whole genome shotgun sequence	-3.027	1.97e-05
ClCG04G004150	15876349	15876585	237	Unknown protein	-3.0259	1.02e-10
ClCG07G008300	22112859	22113956	384	ATP binding microtubule motor family protein LENGTH=862	-3.0171	0.00060332
ClCG05G025800	37174799	37177276	1658	Beta-1,4-N-acetylglucosaminyltransferase family protein	-3.0135	4.29e-18
ClCG09G016700	32674876	32684028	4557	Pleiotropic drug resistance ABC transporter family protein	-3.0135	5.21e-12
ClCG05G023010	34878664	34879710	1047	Glycosyl transferase family 8 family protein	-3.0089	1.04e-05
ClCG03G005090	5338000	5340540	1962	Cysteine-rich receptor-like protein kinase	-3.0071	2.03e-06
ClCG06G007910	10229166	10233687	1461	Cytochrome P450 family protein	-3.0052	0.00080052
ClCG09G018650	35882966	35883931	966	Peroxidase 63 family protein	-3.0046	0.00079916
ClCG05G006890	7001344	7003121	1376	Diacylglycerol acyltransferase	-3.0011	3.59e-25
ClCG03G002020	2196896	2197096	201	Unknown protein	-3	6.67e-12
ClCG01G021530	35308086	35309045	858	Plant-specific domain TIGR01615 family protein	-2.9992	0.00028059
ClCG10G022030	36524762	36540419	8682	Leucine-rich repeat receptor-like protein kinase	-2.9992	1.63e-06
ClCG03G005080	5329681	5332150	1776	receptor kinase 3 LENGTH=850	-2.9966	6.45e-07
Novel00562	26539361	26540775	1244	probable xyloglucan endotransglucosylase/hydrolase protein 23-like precursor [Cucumis sativus]>gi|29500893|emb|CAD87536.1| putative xyloglucan endotransglycosylase [Cucumis sativus]>gi|29500901|emb|CAD87534.1| putative xyloglucan endotransglycosylase [Cucumis sativus]>gi|700210345|gb|KGN65441.1| hypothetical protein Csa_1G422990 [Cucumis sativus]	-2.9965	1.56e-08
ClCG06G012150	25263459	25266063	1146	Chitinase, putative	-2.9961	8.1e-07
ClCG07G000200	266242	267234	993	tRNA dimethylallyltransferase	-2.9937	0.00011637
ClCG08G014830	27607730	27608533	804	Unknown protein	-2.9937	2.87e-08
ClCG05G025520	36880979	36884914	2068	Kinase family protein	-2.9934	4.94e-11
ClCG01G017190	31758156	31760631	2299	GH3-1	-2.9924	4.89e-09
ClCG03G017640	32745298	32753660	2331	Calmodulin-binding protein 60-C	-2.9922	0.00027622
ClCG10G012690	26734998	26735534	537	Cysteine/Histidine-rich C1 domain family protein LENGTH=247	-2.9915	0.00030229
ClCG11G011220	22315109	22322517	1965	Copine-1	-2.9903	7.3e-05
ClCG10G002060	2323515	2326076	1907	Beta-amylase	-2.9819	1.1e-09
ClCG03G012660	25920362	25920988	627	Unknown protein	-2.9806	0.0027949
ClCG10G001170	1199621	1205778	2742	Early-responsive to dehydration stress-related protein	-2.9771	4.05e-08
ClCG05G013250	18685046	18688420	1464	Lysine histidine transporter	-2.9747	4.53e-07
ClCG07G013720	30173411	30180057	2772	Beta-galactosidase	-2.9734	1.25e-06
ClCG01G023230	36607107	36607949	843	GATA zinc finger domain-containing protein 14	-2.9678	3.53e-05
ClCG10G015020	29497756	29499024	648	Unknown protein	-2.9658	0.0001581
ClCG10G013470	27679038	27681618	1536	Exostosin-like	-2.9643	2.52e-08
ClCG04G006160	20572501	20573454	954	DUF1191 superfamily protein	-2.9618	4.19e-06
ClCG06G012450	25642493	25647794	1580	Serine carboxypeptidase, putative	-2.9616	4.85e-05
Novel00601	26520888	26522386	1338	PREDICTED: xyloglucan endotransglucosylase/hydrolase protein 22 [Cucumis sativus]>gi|700210343|gb|KGN65439.1| Xyloglucan endotransglucosylase/hydrolase 2 [Cucumis sativus]	-2.9607	5.1e-08
ClCG10G012360	26351943	26358860	1491	Citrate efflux MATE transporter	-2.9562	0.00025699
ClCG05G018670	30917505	30918586	900	Thioredoxin	-2.9545	1.6e-05
ClCG06G000820	793519	818409	3543	Receptor-like protein kinase	-2.9491	1.72e-16
ClCG03G005570	5771614	5773216	1219	Cotton fiber expressed protein 1	-2.9489	3.32e-16
ClCG07G015880	32331618	32332439	636	NBS-LRR resistance protein	-2.9479	0.00011241
ClCG07G016990	33565079	33565726	648	Ethylene-responsive transcription factor 6	-2.9476	3.94e-09
ClCG07G014950	31361479	31363226	1086	WRKY family transcription factor	-2.9465	5.22e-08
ClCG05G008920	9747798	9750971	865	Calcineurin B-like protein 4-1	-2.9455	1.4e-19
ClCG07G001780	1939399	1944827	1701	3-ketoacyl-CoA thiolase 1	-2.9444	1.84e-16
ClCG01G008160	9378190	9385198	3108	calcium-transporting ATPase, putative LENGTH=1049	-2.9411	2.8e-07
ClCG08G001210	2471660	2473651	1992	receptor kinase 3 LENGTH=850	-2.9396	1.55e-05
ClCG09G016600	32497667	32499787	2121	Kinase, putative	-2.9396	4.91e-09
ClCG11G008300	11457366	11465253	3165	Sucrose-phosphate synthase	-2.9367	3.15e-24
ClCG01G025470	38533488	38535670	1504	Patatin B2, putative	-2.9348	0.00044035
ClCG08G011030	23797282	23798295	1014	F-box family protein	-2.9325	0.00081378
ClCG10G011180	24721767	24722870	1104	Glycosyl transferase family 8 family protein	-2.9205	2.09e-13
ClCG02G007400	8746058	8749433	3261	Leucine-rich receptor-like protein kinase	-2.917	6.53e-05
ClCG11G002170	2280346	2280691	318	Unknown protein	-2.9128	3.49e-09
ClCG03G008460	10017161	10019492	1883	Patellin-4, putative	-2.9124	0.0012937
ClCG04G008580	23494774	23495961	1188	Cement protein 3A	-2.9059	0.0035954
ClCG09G020090	37128236	37132381	463	Unknown protein	-2.9026	1.21e-09
ClCG02G021140	35628668	35629174	507	Leucine-rich repeat (LRR) family protein LENGTH=494	-2.9009	0.00011659
ClCG02G003180	3113172	3115520	2076	receptor kinase 1 LENGTH=843	-2.9005	2.73e-20
ClCG03G008330	9594253	9597796	1089	FAD-binding Berberine family protein LENGTH=527	-2.9003	0.00037082
ClCG11G012340	25312362	25316305	1839	Oxygen-dependent choline dehydrogenase	-2.899	1.54e-06
ClCG08G009530	22146277	22148777	645	Cytokinin riboside 5'-monophosphate phosphoribohydrolase-like	-2.898	1.95e-05
ClCG11G016520	29748980	29750665	1686	Eukaryotic aspartyl protease family protein LENGTH=535	-2.8964	2.93e-08
ClCG04G007500	22467717	22475497	1218	Glutathione S-transferase	-2.8893	6.3e-05
ClCG02G010280	18642231	18642674	444	Glutaredoxin	-2.8865	6.04e-08
Novel00892	25209898	25210781	1585	Vacuolar ATP synthase catalytic subunit-related / V-ATPase-related / vacuolar proton pump-related [Theobroma cacao]>gi|508718780|gb|EOY10677.1| Vacuolar ATP synthase catalytic subunit-related / V-ATPase-related / vacuolar proton pump-related [Theobroma cacao]	-2.8864	0.00096853
ClCG01G004520	4824462	4826705	1122	UPF0496 protein	-2.8808	0.00017128
ClCG07G010620	26461792	26463219	1428	Protein kinase homolog	-2.8788	0.0011537
ClCG10G008980	19640197	19645147	1226	AT4g39900/T5J17_70	-2.877	1.84e-06
ClCG01G024570	37601501	37606616	1951	Glutamate-gated kainate-type ion channel receptor subunit GluR5	-2.8715	0.00063559
ClCG07G016710	33219779	33222071	987	Pirin-like family protein	-2.8709	3.68e-05
ClCG02G003600	3592780	3594437	1165	NAC domain-containing protein, putative	-2.8702	3.21e-10
ClCG02G016000	30401321	30401908	588	Kunitz trypsin inhibitor	-2.8679	0.0015019
ClCG02G017540	32076844	32078850	1732	Major facilitator superfamily protein LENGTH=526	-2.8673	1.86e-15
ClCG02G007710	9321133	9324360	3228	Disease resistance protein (CC-NBS-LRR class) family LENGTH=1049	-2.864	0.00054103
ClCG07G000580	613743	614611	477	Unknown protein	-2.8638	0.0029967
ClCG07G003640	3918818	3919900	1083	Exostosin-like	-2.8589	1.92e-06
ClCG06G000840	826460	826993	534	Invertase inhibitor	-2.8581	1.67e-10
ClCG05G026490	37736188	37740203	1355	Amino acid transporter, putative	-2.8547	1.87e-11
ClCG02G011360	23828370	23831232	1700	Proline-rich protein	-2.853	0.0010428
ClCG08G006500	18948330	18955338	1720	Pathogen-related protein	-2.8495	3.29e-05
ClCG08G011750	24595291	24597858	1704	Eukaryotic aspartyl protease family protein LENGTH=449	-2.8491	0.0044639
ClCG10G010090	22725891	22726799	597	ATP-dependent RNA helicase DRS1	-2.849	5.32e-06
ClCG01G015830	30135007	30136420	1017	Ethylene-responsive transcription factor	-2.8488	0.00051025
ClCG09G004760	4206619	4215844	2007	NAD(P)-binding Rossmann-fold superfamily protein LENGTH=257	-2.8444	4.24e-07
ClCG09G019580	36751868	36755638	2997	TPX2 (Targeting protein for Xklp2) protein family	-2.8426	9.3e-06
ClCG00G005250	11957184	11957843	660	Germin-like protein 18	-2.8376	0.0003265
ClCG11G009920	16766937	16768010	1074	Interferon-induced GTP-binding protein mx, putative	-2.8374	5.32e-05
ClCG10G002540	2869126	2869797	672	Ethylene-responsive transcription factor 4	-2.8324	0.00016637
ClCG03G002080	2273952	2277093	1749	Mitogen-activated protein kinase	-2.8323	5.29e-05
ClCG03G009280	12117206	12120501	2987	Nitrate reductase	-2.8279	7.88e-05
ClCG03G016120	31133448	31137668	2970	Leucine-rich receptor-like protein kinase family protein LENGTH=999	-2.8258	8.19e-09
ClCG02G010740	21669057	21669746	690	Cysteine/Histidine-rich C1 domain family protein	-2.8249	1.55e-16
ClCG03G003940	4272418	4272915	498	SAUR-like auxin-responsive protein family LENGTH=183	-2.8248	0.00071457
ClCG04G009730	24697782	24703935	2072	Cellulose synthase-like A1	-2.8224	0.0038052
ClCG09G006550	5606984	5612071	1933	CUGBP Elav-like family member 5	-2.8224	4.18e-21
ClCG03G005510	5738144	5743650	2196	NADH dehydrogenase, putative	-2.8201	0.0001906
ClCG08G006060	18337374	18337859	486	Calmodulin-like protein	-2.8161	8.45e-06
ClCG02G023770	38156063	38157501	1182	Peroxidase	-2.8141	0.0010007
Novel00397	3237448	3239253	978	PREDICTED: glycine-rich cell wall structural protein 1-like [Cucumis sativus]>gi|700201612|gb|KGN56745.1| hypothetical protein Csa_3G131980 [Cucumis sativus]	-2.8132	6.55e-07
ClCG10G002130	2408230	2411677	387	glycine-rich protein 23 LENGTH=201	-2.8084	0.0050757
ClCG05G021360	33372919	33375513	1800	laccase 11 LENGTH=557	-2.8035	0.00058398
ClCG09G002100	1929753	1932701	2117	Regulator of Vps4 activity in the MVB pathway protein LENGTH=381	-2.8026	0.00013483
ClCG11G014270	27490219	27495138	2127	O-fucosyltransferase family protein LENGTH=565	-2.8023	0.0018831
ClCG07G009390	24645590	24645805	216	Unknown protein	-2.7999	0.0022595
ClCG10G012620	26664138	26666981	846	Myb family transcription factor family protein	-2.7979	8.16e-06
ClCG02G011310	23537307	23540955	3129	Protein kinase superfamily protein LENGTH=372	-2.7895	7.23e-10
ClCG01G002750	2741029	2743826	1897	Tubulin beta chain, putative	-2.7833	6.55e-15
ClCG09G014320	25330488	25331878	996	Elongation of very long chain fatty acids protein 4	-2.781	0.0053856
ClCG05G014890	25896322	25897940	1317	C2H2 zinc finger protein	-2.7807	0.0011236
ClCG06G010760	23198985	23204286	2887	Potassium channel	-2.7788	3.32e-06
ClCG11G011420	22611701	22613301	1509	Cytochrome P450-like protein	-2.7788	0.0030143
ClCG02G021540	36041284	36042199	821	Emb|CAB89309.1	-2.7711	1.99e-07
ClCG07G000560	588581	590438	741	Histone H2A	-2.7685	5.43e-05
ClCG01G022300	35879773	35881540	932	YUP8H12.9	-2.7634	0.0031231
ClCG05G020200	32405107	32406453	768	Calcium-binding protein	-2.762	0.003476
ClCG11G003750	3955851	3956972	1122	Pentatricopeptide repeat-containing protein	-2.7591	0.00013344
ClCG01G018640	33155268	33158261	2147	2-dehydro-3-deoxyphosphoheptonate aldolase (3-deoxy-d-arabino-heptulosonate 7-phosphate synthase)	-2.7575	1.19e-11
ClCG05G017710	30111997	30114235	327	NADH dehydrogenase subunit 7	-2.7556	1.36e-09
ClCG04G011630	26615383	26617566	1405	Alpha-1,4-glucan-protein synthase [UDP-forming], putative	-2.7547	3.85e-06
ClCG01G025940	38957634	38959381	1586	AT5g44670/K15C23_12	-2.7542	7.02e-05
ClCG03G001560	1521712	1522657	460	Metallothionein	-2.7508	0.00209
ClCG01G007220	8287329	8290430	558	Haloacid dehalogenase-like hydrolase family protein	-2.7491	0.0011982
ClCG09G003060	2663262	2663690	429	VQ motif-containing family protein	-2.7447	0.0050683
ClCG09G013690	21070935	21074045	1640	UDP-glycosyltransferase 1	-2.7439	2.61e-05
ClCG01G022240	35835434	35838506	1089	Cysteine-rich receptor-like protein kinase	-2.7427	1.15e-06
ClCG02G004420	4562111	4562615	474	SAUR-like auxin-responsive protein family LENGTH=153	-2.7425	7.45e-11
ClCG06G006190	7111152	7114501	2754	Kinase, putative	-2.7417	7.13e-09
ClCG10G018420	33428856	33429524	609	Late embryogenesis abundant (LEA) hydroxyproline-rich glycoprotein family LENGTH=227	-2.7414	4.5e-05
ClCG01G007880	9014856	9018670	1890	Protein kinase family protein	-2.7377	5.97e-06
ClCG06G000680	628623	630226	690	cyclin p4;1 LENGTH=202	-2.7371	0.00049602
ClCG05G010070	11165131	11169553	1236	PI-PLC X domain-containing protein	-2.7368	9.37e-05
ClCG06G013330	26658917	26659717	801	Unknown protein	-2.7365	2.35e-08
ClCG05G013900	21909734	21911204	1188	NAC domain-containing protein	-2.7314	1.61e-10
ClCG10G018430	33433581	33444757	1782	Late embryogenesis abundant (LEA) hydroxyproline-rich glycoprotein family LENGTH=227	-2.7291	5.8e-06
ClCG02G006330	7140410	7143224	1265	Cinnamyl alcohol dehydrogenase	-2.7289	0.00017049
ClCG03G004820	5094725	5095481	651	18.2 kDa class I heat shock protein	-2.7244	6.3e-14
ClCG03G017980	33155936	33162233	2276	Pectinacetylesterase family protein LENGTH=416	-2.7215	7.31e-07
ClCG08G011340	24046905	24049525	492	Plastid-targeted protein 4	-2.7209	0.0019678
ClCG11G001100	1366060	1368209	1179	Reductase 2	-2.7153	0.00073652
ClCG04G011170	26163667	26168478	564	DEAD-box ATP-dependent RNA helicase 27	-2.7141	0.00038905
ClCG06G005800	6572407	6573387	981	tRNA dimethylallyltransferase	-2.713	0.0034082
ClCG10G011800	25634840	25635637	798	Chlorophyll a-b binding protein 21, chloroplastic	-2.7129	0.0060375
ClCG03G001170	1132874	1137006	742	Encodes a protein involved in salt tolerance, names SIS (Salt Induced Serine rich). LENGTH=149	-2.7123	4.75e-10
ClCG09G000360	339249	347103	2817	Protein kinase family protein	-2.7114	3.54e-09
ClCG01G017540	32078527	32080014	1488	Transcription factor GRAS family protein	-2.7109	9.18e-12
ClCG05G026860	38085717	38090411	1636	Eukaryotic aspartyl protease family protein LENGTH=455	-2.7098	0.00017189
ClCG05G016420	28626634	28629506	1849	U-box domain-containing protein	-2.709	0.0050942
ClCG11G016120	29405675	29406787	1007	Unknown protein	-2.7056	2.69e-05
ClCG10G003480	4258401	4263668	2382	Phospholipase D	-2.7019	2.86e-09
ClCG08G009350	21979379	21982200	1258	Protein kinase superfamily protein LENGTH=484	-2.7017	2.77e-06
Novel00383	23976340	23987997	5096	PREDICTED: phenylalanine ammonia-lyase-like [Cucumis melo]	-2.6957	0.0011071
ClCG02G011540	24392590	24395319	1568	Proline-rich protein	-2.6943	0.00084391
ClCG10G009320	20651642	20652559	918	Phi-1-like phosphate-induced protein	-2.694	2.91e-12
ClCG02G002810	2791930	2792409	480	F-box family protein LENGTH=157	-2.6936	0.00048522
Novel00636	26120202	26122633	504	-	-2.6928	0.0041039
ClCG05G011130	12986506	12987722	459	MLP-like protein 34 LENGTH=316	-2.6912	3.77e-14
ClCG04G012070	27007657	27008655	999	Unknown protein	-2.6887	0.00027744
ClCG02G003680	3725240	3730111	950	Late embryogenesis abundant hydroxyproline-rich glycoprotein	-2.6862	0.0018416
ClCG05G007120	7353574	7356130	1884	BHLH transcription factor	-2.6859	7.04e-11
ClCG08G014680	27452030	27454353	449	Thioredoxin	-2.676	2.08e-06
ClCG02G004900	5187321	5189178	333	MYB transcription factor	-2.6749	8.9e-16
ClCG08G006190	18552832	18564771	3795	Kinase, putative	-2.674	6.44e-05
ClCG04G006150	20570980	20571573	570	Unknown protein	-2.6731	8.58e-06
ClCG02G016010	30406013	30406934	800	Kunitz-type trypsin inhibitor	-2.6633	0.00043857
ClCG06G002960	3516492	3517602	669	Cyclin family protein	-2.6617	0.0066628
ClCG11G014200	27441772	27442272	501	Phi-1-like phosphate-induced protein	-2.6593	0.0062084
ClCG09G008670	8235693	8238267	1895	galacturonosyltransferase 9 LENGTH=561	-2.6583	5.56e-07
ClCG01G000350	275082	275567	234	Unknown protein	-2.6579	1.56e-05
ClCG01G020000	34145024	34151362	2768	Beta-galactosidase	-2.6553	0.00086085
ClCG09G004340	3853028	3855583	1420	basic helix-loop-helix (bHLH) DNA-binding superfamily protein LENGTH=359	-2.6529	2.75e-13
ClCG07G007870	20890213	20893769	801	WRKY DNA-binding protein 29	-2.6511	0.0012017
ClCG06G015040	28442642	28443622	981	Transcription factor TEOSINTE BRANCHED 1	-2.6479	0.0011004
ClCG02G011970	25205045	25210893	1668	Heparan-alpha-glucosaminide N-acetyltransferase	-2.6469	1.96e-14
ClCG07G002620	2705874	2708710	1123	WRKY DNA-binding protein 69	-2.6439	1.18e-05
ClCG02G000070	122632	124358	1546	NAC-domain protein	-2.6425	1.71e-06
ClCG10G022400	36830202	36837550	3516	Receptor lectin protein kinase-like	-2.6401	7.46e-07
ClCG09G009480	9139684	9141781	933	WRKY transcription factor	-2.6391	1.62e-05
ClCG11G014300	27527705	27528550	732	Homeobox-leucine zipper protein	-2.6312	0.0040407
ClCG03G005940	6245619	6247970	1215	Sphingolipid delta-4 desaturase	-2.6301	0.00078218
ClCG09G001750	1688606	1691522	1827	Ankyrin repeat-containing protein	-2.6296	2.69e-06
ClCG09G000020	64159	65207	579	Early nodulin-like protein 7	-2.627	0.0087581
ClCG10G009930	22471343	22472857	1515	Genomic DNA, chromosome 3, P1 clone: MMB12	-2.6255	2.25e-05
ClCG08G015220	27841139	27841933	795	Ovate family protein	-2.6225	4.94e-08
ClCG09G004940	4379091	4381525	1242	AT3g17120/K14A17_24	-2.6222	2.02e-09
ClCG11G002800	2962393	2962803	411	AT3g15630/MSJ11_3	-2.6216	0.00012169
ClCG04G010960	25908676	25948717	12131	Protein kinase superfamily protein LENGTH=654	-2.6158	4.46e-07
ClCG04G012540	27364321	27368498	1422	Nucleotide-diphospho-sugar transferase family protein	-2.6156	9.27e-07
ClCG09G002350	2149232	2151767	935	Auxin-responsive protein	-2.6153	4.45e-05
ClCG05G025140	36570980	36573572	1119	nodulin MtN21 /EamA-like transporter family protein LENGTH=375	-2.6152	2.1e-05
ClCG02G020640	35124027	35125412	1386	3-ketoacyl-CoA synthase	-2.6151	1.58e-06
ClCG02G001250	1414309	1419057	1232	Secretory carrier membrane protein family protein	-2.6146	0.00022855
ClCG05G004040	3743311	3744862	186	Unknown protein	-2.6142	3.03e-06
ClCG05G012470	16037274	16037942	669	Disease resistance	-2.6134	3.91e-05
ClCG05G022180	34160727	34161944	1127	S-adenosyl-L-methionine-dependent methyltransferases superfamily protein LENGTH=261	-2.6125	0.0069626
ClCG09G001730	1652577	1661515	1791	Cycloartenol synthase, putative	-2.6123	0.00011364
ClCG09G018950	36199038	36200370	751	GDSL esterase/lipase	-2.61	7.16e-09
ClCG01G006960	8086993	8092345	434	Unknown protein	-2.6098	0.0052617
ClCG08G016720	29034063	29037461	2303	AP2-like ethylene-responsive transcription factor	-2.6098	0.0092021
ClCG11G011170	22055749	22062060	3073	Ethylene receptor	-2.6086	2.29e-09
ClCG05G001340	1399216	1402541	2170	Protein kinase family protein	-2.6052	2.58e-05
ClCG01G020020	34162905	34165100	1508	Purple acid phosphatase, putative	-2.603	7.15e-07
ClCG07G015470	31958853	31962802	1405	Aldo/keto reductase family protein	-2.6021	1.06e-16
ClCG02G022280	36720766	36721559	612	NAC domain protein,	-2.5981	0.0095091
ClCG09G021350	38320692	38321945	1254	Fasciclin-like arabinogalactan protein 10	-2.5979	0.00051142
ClCG10G014730	29135999	29139045	1533	P-loop containing nucleoside triphosphate hydrolases superfamily protein LENGTH=500	-2.5969	3.77e-06
ClCG01G002600	2583198	2584802	1605	Cytochrome P450, putative	-2.5944	0.0012691
ClCG03G007550	8544270	8561836	6432	Leucine-rich receptor-like protein kinase family protein LENGTH=976	-2.5935	0.0096377
ClCG03G004750	5025126	5028125	1986	Unknown protein	-2.5886	0.0013552
ClCG06G011200	23950285	23950798	426	Unknown protein	-2.5817	6.84e-09
ClCG05G019800	32037049	32037321	273	Polcalcin Bet v 4	-2.5799	0.0016682
ClCG02G016900	31392215	31392628	414	Sigma factor binding protein 1, chloroplastic	-2.5781	0.008853
ClCG10G006490	9031527	9033477	1056	Chlorophyll a-b binding protein, chloroplastic	-2.5761	2.12e-05
ClCG02G009030	12556302	12562015	2486	Cellulose synthase family protein	-2.5734	8.79e-12
ClCG07G017150	33669271	33671272	444	Cyclin family protein	-2.5732	0.00028293
ClCG01G023360	36725694	36730939	913	Optic atrophy 3 protein, putative	-2.5701	8.31e-06
ClCG08G008590	21104281	21108063	1688	Type I inositol-1,4,5-trisphosphate 5-phosphatase	-2.57	8.94e-09
ClCG07G008740	23049341	23051503	1092	Peroxidase 72, putative	-2.5695	0.0009243
ClCG02G000260	330649	333939	1004	Eukaryotic translation initiation factor 6	-2.5669	4.08e-22
Novel00539	10378751	10381131	2381	PREDICTED: UDP-glucuronate 4-epimerase 6 [Cucumis sativus]>gi|700206373|gb|KGN61492.1| hypothetical protein Csa_2G146400 [Cucumis sativus]	-2.5632	6.38e-05
ClCG09G003580	3124225	3142385	2907	4-coumarate:CoA ligase 1	-2.5609	0.0080034
ClCG02G006090	6757090	6761474	672	CBS domain-containing family protein	-2.56	0.00030581
ClCG05G026510	37756603	37758833	1584	basic helix-loop-helix (bHLH) DNA-binding superfamily protein LENGTH=366	-2.5599	2.11e-05
ClCG09G018350	35437261	35438707	1337	Glutaredoxin family protein LENGTH=428	-2.5573	0.00025654
ClCG07G015690	32211604	32212056	453	Calmodulin-like protein	-2.557	0.0016477
ClCG11G016110	29403817	29404023	207	Unknown protein	-2.5562	0.00052354
ClCG00G002670	7304871	7305980	1110	Ring finger protein, putative	-2.5553	0.0045242
ClCG09G022400	39428268	39428645	378	phy rapidly regulated 1 LENGTH=118	-2.5542	0.010781
ClCG10G014520	28951968	28958931	2757	Formin Homology 14 LENGTH=1230	-2.5542	3.03e-15
ClCG01G022830	36333483	36338633	964	Aluminium induced protein with YGL and LRDR motifs LENGTH=250	-2.5492	4.23e-08
ClCG04G008550	23466318	23468081	1764	Exocyst subunit EXO70 family protein	-2.5448	0.00065903
Novel00144	2470299	2481713	2744	-	-2.5442	0.00024509
ClCG11G002160	2265563	2265931	369	RING/U-box superfamily protein LENGTH=409	-2.5437	9.32e-05
ClCG01G024390	37495451	37499300	3579	Receptor kinase	-2.5432	7.92e-07
Novel00346	23967146	23970439	2423	PREDICTED: phenylalanine ammonia-lyase 1 [Cucumis sativus]>gi|700192956|gb|KGN48160.1| Phenylalanine ammonia-lyase [Cucumis sativus]	-2.5409	1.08e-06
ClCG10G012370	26357875	26358984	524	Unknown protein	-2.5408	0.0097181
Novel00814	39394632	39396038	1214	brassinosteroid-regulated protein BRU1-like precursor [Cucumis melo]>gi|115334950|gb|ABI94061.1| xyloglucan endotransglucosylase/hydrolase 1 [Cucumis melo]	-2.5401	0.0077285
ClCG02G019710	34410366	34415451	4147	Major facilitator superfamily protein LENGTH=590	-2.5381	3.51e-06
ClCG01G019590	33818231	33818630	284	Unknown protein	-2.538	0.0016194
ClCG10G005840	7331121	7331489	369	Calcium-binding EF hand family protein	-2.5339	5.01e-06
ClCG01G016620	31065516	31068666	2044	Laccase-like protein	-2.5332	0.0053848
ClCG03G015760	30724607	30728749	1416	Mitochondrial carrier protein-like	-2.5319	6.59e-09
ClCG05G005400	5259201	5267385	2610	Eukaryotic aspartyl protease family protein LENGTH=433	-2.5315	5.86e-07
ClCG05G000310	468493	472072	1176	Malate dehydrogenase	-2.5298	5.88e-08
ClCG07G012150	28513368	28514574	591	PPPDE putative thiol peptidase family protein LENGTH=227	-2.5298	0.0076466
ClCG05G011140	12991036	12993870	562	Major latex-like protein	-2.5276	5.48e-10
ClCG10G021430	36089881	36090144	264	Legume-specific protein	-2.5261	2.47e-11
ClCG05G024490	36090831	36093555	2181	Receptor protein kinase-like protein	-2.5258	0.00031106
ClCG05G008760	9483854	9486685	939	Trehalose-6-phosphate phosphatase	-2.5239	0.0049137
ClCG01G008480	10100519	10106389	2996	Sucrose synthase	-2.5225	7.15e-05
ClCG01G017140	31686953	31694708	4128	Cytochrome P450, putative	-2.5173	8.64e-05
ClCG06G000180	195568	196596	1029	TCP family transcription factor family protein	-2.5141	1.46e-10
ClCG06G013630	27088454	27089576	560	Macrophage migration inhibitory factor-like protein	-2.514	2.84e-07
ClCG03G010730	19567511	19569348	838	Tyrosine specific protein phosphatase family protein	-2.5125	0.0026221
ClCG05G026080	37377138	37378478	1341	Transducin/WD40 repeat-like superfamily protein LENGTH=418	-2.5119	5.81e-06
ClCG01G007380	8400569	8400955	387	Unknown protein	-2.5102	0.0013608
ClCG06G006540	7503537	7504557	725	Calmodulin, putative	-2.5059	2.49e-08
Novel00456	3973062	3974217	993	PREDICTED: myb-related protein Myb4-like [Cucumis sativus]	-2.5032	0.0031242
ClCG02G016910	31414544	31414992	327	Unknown protein	-2.503	0.0020699
ClCG02G001150	1361656	1367332	3513	Protein phosphatase-2c, putative	-2.5024	1.97e-19
ClCG11G005230	5647351	5656866	2702	TRICHOME BIREFRINGENCE-LIKE 21 LENGTH=526	-2.5013	1.57e-08
ClCG09G006360	5471439	5471780	342	Unknown protein	-2.4994	0.0017811
ClCG07G002520	2622852	2626161	882	Phosphatase 2C family protein	-2.4992	1.31e-06
ClCG11G002500	2610739	2612077	311	arabinogalactan protein 22 LENGTH=63	-2.493	0.0053701
ClCG06G000890	857171	860493	1079	Fructokinase	-2.4918	4.71e-05
ClCG11G001650	1802433	1805342	1799	Protein kinase	-2.4899	3.82e-06
ClCG06G016370	29591022	29594154	2039	Hypersensitive-induced response protein	-2.4883	4.3e-06
ClCG11G002260	2372697	2373455	759	Ethylene-responsive transcription factor 12	-2.4873	0.00065044
ClCG11G004460	4767397	4776210	2017	Glucan endo-1,3-beta-glucosidase, putative	-2.4873	1.55e-06
ClCG08G013990	26828171	26829454	1284	Ornithine decarboxylase	-2.4865	0.0075579
ClCG03G015390	30302299	30303741	1443	PIF / Ping-Pong family of plant transposases LENGTH=406	-2.4864	4.66e-05
ClCG07G014980	31387827	31388762	936	Ethylene-responsive transcription factor 5	-2.4864	1.32e-11
Novel00161	22516543	22522537	2004	-	-2.4842	0.0084969
ClCG03G013040	26895595	26906394	2138	Beta-1,3-glucanase	-2.4799	7.92e-25
ClCG04G002740	9759519	9765847	816	4,5-DOPA dioxygenase extradiol-like protein	-2.4798	4.16e-08
ClCG10G018250	33186172	33188377	1473	Syntaxin 121 family protein	-2.4784	5.13e-08
ClCG08G002060	4297093	4303382	4119	Cellulose synthase	-2.4761	2.48e-05
ClCG11G006540	7214210	7215626	651	Ras-related protein Rab-25	-2.4682	0.00013061
ClCG01G015710	30001320	30003776	1089	nodulin MtN21 /EamA-like transporter family protein LENGTH=359	-2.4659	0.00016634
ClCG07G015950	32368558	32372583	2510	COBRA-like protein	-2.4654	8.34e-12
ClCG02G018620	33363555	33364604	774	myb domain protein 10 LENGTH=239	-2.4637	0.0074194
ClCG07G002750	2841474	2844907	2649	F28N24.8 protein	-2.4635	3e-08
ClCG10G000360	466118	472610	1818	AMP-dependent synthetase and ligase family protein	-2.4608	0.0047503
ClCG03G004760	5036405	5037001	597	mRNA, clone: RTFL01-44-P14	-2.4598	1.02e-06
ClCG09G000400	357306	359910	1773	Leucine-rich repeat protein kinase family protein LENGTH=865	-2.4579	0.0020558
ClCG04G004500	17335661	17336152	492	sigma factor binding protein 1 LENGTH=151	-2.4571	4.11e-05
ClCG11G010030	17916011	17920358	1576	Acyl-[acyl-carrier-protein] desaturase	-2.4568	2.54e-19
ClCG01G018340	32865153	32867136	729	Isochorismatase hydrolase family protein	-2.4566	2.92e-05
ClCG06G007820	10087805	10089085	987	Ethylene-responsive transcription factor 2	-2.4563	8.56e-05
ClCG08G017340	29589555	29590235	436	B12D protein	-2.4555	0.0019645
ClCG00G004470	10451790	10454254	1596	Proline-rich extensin-like family protein LENGTH=350	-2.4512	0.0056702
Novel00714	20117384	20121923	2430	PREDICTED: phenylalanine ammonia-lyase G4 [Cucumis sativus]>gi|700192630|gb|KGN47834.1| hypothetical protein Csa_6G405960 [Cucumis sativus]	-2.4489	2.17e-10
ClCG03G015800	30769289	30773016	1193	LOCATED IN: endoplasmic reticulum, plasma membrane; EXPRESSED IN: 23 plant structures; EXPRESSED DURING: 14 growth stages;	-2.4486	0.00017835
ClCG06G011890	24996360	24997151	792	Sterile alpha motif (SAM) domain-containing protein LENGTH=202	-2.4484	3.67e-05
ClCG03G006440	7059105	7061821	1011	BAG family molecular chaperone regulator 3	-2.4475	0.0020563
Novel00521	34877960	34878502	392	-	-2.4469	0.0080045
ClCG05G003210	3058386	3062260	1119	RPM1 interacting protein 4 transcript 2	-2.4466	1.7e-06
ClCG09G005190	4580601	4582951	1755	DNAJ heat shock N-terminal domain-containing family protein	-2.4459	0.00011363
ClCG06G007620	9598542	9601854	1491	Pectate lyase	-2.4448	0.0044207
ClCG10G012700	26748939	26750417	309	At2g31940/F20M17.2	-2.4415	0.00043924
ClCG09G011720	11873713	11875027	1144	Unknown protein	-2.4411	0.0076117
ClCG02G020200	34771151	34773000	1134	Actin	-2.4404	1.39e-05
ClCG05G024940	36432735	36435317	2502	Formin-like protein	-2.4403	1.82e-20
ClCG03G013640	28167656	28182235	4146	Kinase-like protein	-2.44	4.21e-05
ClCG08G000570	1422069	1438536	2145	GDSL esterase/lipase	-2.4388	0.00035381
ClCG10G007840	12591820	12595066	2156	1-deoxy-D-xylulose 5-phosphate synthase	-2.4385	0.00051559
ClCG09G008480	7975359	7979388	726	Peptidyl-prolyl cis-trans isomerase	-2.4384	7.84e-08
ClCG11G006200	6739030	6758912	5373	Leucine-rich receptor-like protein kinase family protein LENGTH=1173	-2.438	1.13e-07
ClCG05G016080	28252564	28256171	987	Peroxidase superfamily protein LENGTH=329	-2.4377	0.0022502
ClCG08G006510	18953004	18955338	1375	Glycolipid transfer family protein	-2.4356	6.61e-05
ClCG06G013090	26366786	26370800	2154	1-deoxy-D-xylulose-5-phosphate synthase	-2.4312	0.00070911
ClCG09G017450	34220651	34222453	1050	AR781	-2.4305	0.0029434
ClCG05G015360	26937857	26939479	994	High mobility group family	-2.4272	0.0077549
ClCG11G014890	28223851	28227963	3424	Leucine-rich receptor-like protein kinase	-2.426	3.68e-07
Novel00981	25579255	25583212	1071	PREDICTED: probable xyloglucan endotransglucosylase/hydrolase protein 23 [Cucumis melo]	-2.426	0.00022349
ClCG07G013360	29832165	29834327	2070	Unknown protein	-2.4249	0.000333
ClCG10G013080	27230922	27231683	762	TO118-23rc	-2.4234	0.0043019
ClCG02G002220	2278129	2279798	807	Glucosidase II beta subunit, putative	-2.4218	0.0089032
ClCG01G025310	38369974	38394727	6312	FAD-binding Berberine family protein LENGTH=532	-2.4198	6.78e-07
ClCG04G011070	26060328	26062143	1236	Protein kinase	-2.4192	3.79e-07
ClCG05G018210	30508879	30510924	1416	Thaumatin-like protein	-2.4158	1.2e-06
ClCG01G000440	336726	342333	1967	Pectinesterase	-2.4107	6.12e-07
ClCG05G026160	37438740	37439784	774	S-adenosyl-L-methionine-dependent methyltransferases superfamily protein LENGTH=239	-2.4101	1.93e-05
ClCG01G014290	28603634	28605217	1584	P-loop containing nucleoside triphosphate hydrolases superfamily protein LENGTH=500	-2.4093	0.00012577
ClCG02G020120	34722147	34725935	2047	Protein kinase superfamily protein LENGTH=424	-2.4075	5.97e-17
ClCG11G006190	6737928	6738937	783	Receptor-kinase, putative	-2.4073	2.69e-06
ClCG05G003440	3266914	3268866	758	F-box protein PP2-B1	-2.4052	0.00040087
ClCG11G003190	3329947	3338564	1926	Early nodulin 16, putative	-2.4047	7.59e-05
ClCG07G012140	28495606	28503184	1833	F23A5.5	-2.4041	9.5e-06
ClCG04G003530	13590863	13595632	1713	Glycosyltransferase family 61 protein LENGTH=500	-2.4028	5.43e-05
ClCG02G006350	7208900	7210381	1482	UDP-Glycosyltransferase superfamily protein LENGTH=490	-2.4024	7.71e-06
ClCG11G004330	4607638	4615107	2190	Isoflavone reductase family protein	-2.4004	0.00070923
ClCG08G016980	29301610	29303849	616	Myb transcription factor	-2.3996	0.0028481
ClCG05G023000	34860451	34861497	1047	Ethylene-responsive transcription factor 7	-2.3995	3.79e-07
ClCG05G024370	35942771	35943838	1068	TCP family transcription factor-like protein	-2.3983	9.21e-07
ClCG09G015230	28957363	28957857	495	Chaperone protein DNAj, putative	-2.3904	0.0010819
ClCG05G001410	1450452	1453647	1604	Protein kinase, putative	-2.39	5.72e-26
ClCG05G020260	32455191	32456021	831	myb domain protein r1 LENGTH=305	-2.3894	1.27e-15
ClCG05G018370	30631985	30636065	2111	Endoglucanase	-2.3874	0.0013773
ClCG01G006520	7352117	7353979	1158	nudix hydrolase homolog 17 LENGTH=182	-2.3854	8.04e-07
ClCG11G015850	29141075	29150683	3051	Eukaryotic aspartyl protease family protein LENGTH=405	-2.3841	0.00010745
ClCG03G003320	3763924	3766384	1698	Pectate lyase	-2.3829	0.00092695
ClCG07G016650	33146584	33148366	1086	Chitinase, putative	-2.3828	1.3e-05
ClCG11G018380	31631890	31634418	2529	Kinase family protein	-2.3819	0.00020366
ClCG10G010020	22604038	22606757	1736	Tubulin alpha chain	-2.3795	3.5e-09
ClCG11G004360	4660465	4662546	955	Adenine nucleotide alpha hydrolases-like superfamily protein LENGTH=193	-2.3771	0.00031718
ClCG04G012050	26985860	26992397	2088	Protein kinase superfamily protein LENGTH=709	-2.3747	0.00014374
ClCG04G000170	551221	552711	1491	Emb|CAB68146.1	-2.3731	1.21e-08
ClCG00G004170	9830649	9838448	1601	26S protease regulatory subunit, putative	-2.3727	0.0014425
ClCG03G008170	9298508	9300724	1032	DNA-binding WRKY; VQ	-2.3696	5.25e-12
ClCG02G001550	1659666	1661632	1783	Phototropic-responsive NPH3 family protein	-2.369	1.42e-05
ClCG05G026180	37452655	37453726	505	RPM1-interacting protein 4 (RIN4) family protein LENGTH=80	-2.3655	3.3e-05
Novel00538	9209249	9211352	2104	PREDICTED: ammonium transporter 1 member 1 [Cucumis sativus]>gi|700206417|gb|KGN61536.1| Ammonium transporter [Cucumis sativus]	-2.3654	0.00015353
ClCG06G010510	22472529	22479499	2426	WD-40 repeat family protein (LEUNIG)	-2.3646	0.00010869
ClCG10G013670	27920047	27920274	228	Unknown protein	-2.3622	0.0036609
ClCG08G010970	23680485	23686414	2640	Beta-D-xylosidase	-2.3612	3.61e-05
ClCG08G016360	28719089	28721407	2319	Subtilisin-like serine protease	-2.3603	1.02e-24
ClCG09G012380	14172897	14176393	1104	Expansin L	-2.3597	8.48e-07
ClCG01G006190	6907017	6907541	525	cDNA, clone: J100026I16, full insert sequence	-2.3571	0.00014885
ClCG01G002440	2393991	2397901	2305	Fringe-related family protein	-2.3566	0.00034961
ClCG02G016590	31069781	31074265	1462	Calcium-binding EF hand family protein	-2.3561	0.00028146
ClCG03G015720	30686998	30688416	669	MYB-related transcription factor	-2.3559	3.95e-06
ClCG10G000550	610424	614959	2180	Mid1-complementing activity 2	-2.3538	3.94e-05
ClCG09G006080	5201751	5203679	924	Desiccation-related protein PCC13-62, putative, expressed	-2.3513	0.0089053
ClCG05G011390	13481771	13485085	1516	Glutamine synthetase	-2.35	5.51e-06
ClCG05G000630	736469	737064	473	Protein yippee-like	-2.3476	0.0080585
ClCG02G018560	33254903	33259679	2156	T6H22.12 protein	-2.3399	1.76e-15
ClCG02G019150	33869612	33871119	1009	Peroxidase family protein	-2.3379	0.00027241
ClCG10G022570	36990816	36991870	952	Protein LURP-one-related 15	-2.3353	0.00048163
Novel00433	23678151	23689396	8341	PREDICTED: uncharacterized protein LOC102603354 [Solanum tuberosum]	-2.3342	0.00021015
ClCG01G003060	3087903	3090356	1139	Rhomboid family protein	-2.3321	1.21e-12
ClCG02G020990	35505986	35507634	1547	Elongation factor 1-alpha	-2.3304	3.77e-05
ClCG05G017030	29320060	29326421	3876	Cellulose synthase	-2.3262	2.25e-06
ClCG01G019330	33659957	33663566	2341	NAD(P)H dehydrogenase (quinone)	-2.3256	2.37e-09
ClCG02G008150	10286516	10314685	2926	p-type ATPase superfamily	-2.3238	3.13e-05
ClCG10G012750	26785777	26793113	3225	F1C9.34 protein	-2.3238	1.28e-09
ClCG07G007750	20540984	20547146	2817	ATPase family gene 2 protein	-2.3229	0.0060816
ClCG07G013470	29900762	29902037	940	GDSL esterase/lipase	-2.3174	0.0032682
ClCG09G021190	38190499	38194287	1068	Zinc transporter, putative	-2.3173	1.34e-07
ClCG03G001570	1527419	1529323	1275	Fasciclin-like arabinogalactan protein 9	-2.3132	6.84e-05
ClCG06G003250	3908732	3910093	1362	UDP-Glycosyltransferase superfamily protein LENGTH=456	-2.312	5.47e-06
ClCG04G012130	27039800	27041271	1078	NAC domain protein	-2.3115	8.82e-06
ClCG01G000590	511588	512495	621	R3 MYB transcription factor	-2.3112	0.00079632
ClCG05G022710	34581753	34587349	3622	Zinc finger protein CONSTANS-LIKE 6	-2.3091	7e-14
ClCG06G015690	29028344	29032131	995	Glucan endo-1,3-beta-glucosidase-like protein	-2.3081	0.0017811
ClCG04G005140	18788121	18790691	1275	U-box domain-containing family protein	-2.3069	0.0048958
ClCG06G015830	29148542	29151050	1093	Synaptosomal associated protein, putative	-2.306	0.00046229
Novel00907	36164639	36166556	2503	PREDICTED: dynein light chain 1, cytoplasmic-like [Cucumis melo]	-2.3054	1.64e-06
ClCG11G009910	16763257	16765672	1239	Interferon-induced GTP-binding protein mx, putative	-2.3043	2.17e-06
ClCG05G002760	2619759	2638318	4524	DNA replication helicase dna2, putative	-2.2995	8.86e-06
ClCG01G017750	32233417	32234583	1167	Carbohydrate-binding protein LENGTH=381	-2.2976	3.86e-06
ClCG07G004200	4945969	4949422	1539	CTD small phosphatase-like protein	-2.2954	3.75e-09
ClCG07G015870	32330744	32331177	399	Cc-nbs-lrr resistance protein	-2.2954	0.0014224
ClCG05G001250	1297484	1300147	1913	WRKY DNA-binding protein 27 LENGTH=348	-2.2866	0.0047675
ClCG06G004970	5646396	5647124	729	Ring finger protein, putative	-2.2859	0.00012065
ClCG06G016470	29672400	29680146	3939	Zinc finger protein, putative	-2.2852	0.00021103
ClCG10G017020	31793481	31793741	261	Unknown protein	-2.2848	1.45e-05
ClCG05G020890	32900349	32905877	1903	Serine carboxypeptidase-like 27	-2.284	0.00028718
ClCG10G017490	32367111	32370869	1928	Unknown protein	-2.2815	0.00020747
ClCG01G020350	34487724	34489694	1971	Armadillo repeat protein 1	-2.2805	3.75e-15
ClCG11G007910	10750582	10758225	2544	Yellow stripe-like transporter 11	-2.2785	5.17e-07
ClCG05G010190	11273547	11274812	1266	Leucine-rich repeat receptor-like protein kinase family protein LENGTH=1124	-2.2785	2.58e-08
ClCG05G026400	37663840	37667629	3074	Cellulose synthase-like protein	-2.2776	0.0012108
ClCG03G009860	15722651	15723601	951	Ethylene-responsive transcription factor 7	-2.2752	0.00014918
ClCG01G021490	35287939	35289093	702	Rho GDP-dissociation inhibitor, putative	-2.2724	0.0060616
ClCG10G005870	7378620	7382921	939	NAD(P)H dehydrogenase (quinone)	-2.2723	0.00042047
ClCG07G014220	30688887	30695744	2586	Kinase	-2.2719	0.00075516
ClCG05G021050	33065071	33068645	1441	GATA transcription factor, putative	-2.2698	5.12e-05
ClCG09G020580	37576109	37592983	5544	DNA polymerase	-2.2682	0.0013297
ClCG01G001720	1686490	1691320	1386	Lipase class 3 family protein	-2.2649	0.0056654
ClCG06G009780	19269679	19270020	342	Unknown protein	-2.2644	0.0023709
ClCG11G007870	10705616	10711038	1224	Unknown protein	-2.2639	2.78e-08
ClCG00G001370	4488620	4493312	1565	TPX2 (targeting protein for Xklp2) protein family LENGTH=338	-2.2636	0.00067816
ClCG07G015040	31477892	31481669	1134	Ring finger protein, putative	-2.2632	4.6e-05
ClCG11G015670	28947967	28951251	1496	nodulin MtN21 /EamA-like transporter family protein LENGTH=373	-2.2631	0.00015784
ClCG07G013290	29722425	29730426	3795	ABC transporter family pleiotropic drug resistance protein	-2.2598	0.0014376
ClCG11G006640	7301962	7305011	1878	Protein kinase-related protein	-2.2595	0.00047351
ClCG06G016640	29836774	29840754	2240	Enhanced disease susceptibility 1	-2.2591	6.56e-06
ClCG07G001100	1180755	1181339	585	Protein of unknown function (DUF640) LENGTH=219	-2.258	0.0064012
ClCG03G003670	4036767	4040520	1835	Argininosuccinate synthase, putative	-2.2531	4.74e-11
ClCG03G003560	3911715	3911930	216	Unknown protein	-2.2522	0.0005033
ClCG09G007030	6112168	6116356	2578	Exostosin family protein	-2.2521	0.0019086
ClCG05G006630	6637969	6638427	459	Calmodulin, putative	-2.2516	8.09e-07
ClCG06G012160	25272941	25275057	1107	Chitinase 2	-2.2498	3.42e-11
ClCG08G013920	26743359	26750661	2138	Laccase-like protein	-2.2458	0.0031304
ClCG01G001540	1542815	1547076	1866	Yellow stripe-like transporter 1	-2.2455	1.58e-20
ClCG11G006080	6609186	6613625	1630	TRICHOME BIREFRINGENCE-LIKE 33 LENGTH=425	-2.2454	1.93e-05
ClCG01G008590	10242240	10243075	597	Retrotransposon protein, putative, unclassified	-2.245	0.00012866
ClCG02G015130	29458582	29463414	2297	Calmodulin-binding protein	-2.2448	3.88e-08
ClCG09G018560	35704771	35705538	768	Vesicle-associated membrane family protein	-2.2413	4.27e-15
ClCG10G017310	32114871	32119952	1673	Transcription factor	-2.2412	0.00043822
ClCG01G011300	18387762	18391654	496	Mediator of RNA polymerase II transcription subunit 11	-2.2397	0.00056542
ClCG07G002380	2432771	2437036	2345	S-adenosyl-L-methionine-dependent methyltransferases superfamily protein LENGTH=600	-2.2378	4.34e-05
ClCG02G002820	2796310	2802710	4071	Leucine-rich receptor-like protein kinase family protein LENGTH=1173	-2.2357	1.09e-08
ClCG11G008180	11300703	11303006	524	Unknown protein	-2.2354	4.75e-08
ClCG08G015880	28295155	28295472	318	calcium-dependent protein kinase 33 LENGTH=521	-2.2305	1.29e-19
ClCG10G002360	2614206	2614664	459	Leucine-rich repeat (LRR) family protein LENGTH=760	-2.2302	0.0014983
ClCG10G013510	27718905	27720290	1386	3-ketoacyl-CoA synthase	-2.2302	0.005807
ClCG05G021310	33294586	33317933	3807	Major facilitator superfamily protein LENGTH=601	-2.2266	0.00050716
ClCG05G020360	32519077	32520937	1515	Cytochrome P450 family protein	-2.2263	8.2e-15
ClCG03G009550	13531226	13534067	956	Fiber protein Fb34	-2.2254	0.0012162
ClCG07G013090	29493076	29493974	360	Unknown protein	-2.2248	0.00022927
ClCG05G019200	31450317	31452647	1035	Coiled-coil domain-containing protein 109A	-2.2234	0.00030416
ClCG10G015640	30171181	30174849	1089	purple acid phosphatase 16 LENGTH=367	-2.2202	0.0032723
ClCG00G003980	9535398	9538918	1716	Ankyrin repeat-containing protein, putative	-2.2192	0.00058471
ClCG05G015270	26818026	26823511	2762	Prolyl endopeptidase	-2.2178	0.00040003
ClCG05G018550	30805592	30815972	3210	Glyoxal oxidase-related family protein	-2.2163	0.0023402
ClCG11G003110	3251337	3257193	3073	F-box protein	-2.2144	2.65e-05
ClCG04G011120	26116435	26123828	2727	Plant synaptotagmin	-2.2123	1.31e-07
ClCG02G000720	764364	767281	1258	Neurofilament medium polypeptide	-2.2117	7.17e-06
ClCG10G002070	2326447	2329856	1900	Protein kinase	-2.2107	1.04e-07
ClCG09G012420	14261873	14263483	568	Cytochrome c oxidase, subunit Vib family protein LENGTH=134	-2.2105	0.0085918
ClCG10G001950	2163668	2164339	672	Protein N-lysine methyltransferase METTL21A	-2.2091	5.7e-06
ClCG05G000150	255350	256085	608	Blue copper protein	-2.209	0.00078269
ClCG10G003060	3817444	3821617	824	Lipid transfer protein, putative	-2.2081	0.00065019
ClCG05G004610	4396301	4401621	3084	P-loop containing nucleoside triphosphate hydrolases superfamily protein	-2.2051	0.0012179
ClCG03G017860	33017419	33020102	1662	Carbohydrate-binding X8 domain-containing protein	-2.2038	0.0007619
ClCG05G005060	4896171	4896875	510	Lipid transfer protein	-2.199	0.00016703
ClCG02G016320	30757642	30769535	2745	Esterase/lipase/thioesterase family protein	-2.1979	2.66e-14
ClCG11G006620	7264828	7267422	884	CASP-like protein	-2.1974	0.0001081
ClCG08G010950	23665681	23668398	1200	Pollen Ole e 1 allergen and extensin family protein	-2.1973	7.6e-06
ClCG01G004710	4989800	4990525	726	Ethylene-responsive transcription factor	-2.1961	1.64e-07
ClCG08G010290	23049407	23056176	1949	Beta-glucosidase 1	-2.1958	9.22e-10
ClCG02G000970	1162118	1162650	408	WRKY DNA-binding protein 51	-2.1952	2.15e-05
ClCG03G004960	5208071	5209708	1180	Xyloglucan endotransglucosylase/hydrolase protein A, putative	-2.1933	0.0012494
ClCG05G006310	6287254	6292434	3058	Pectin lyase-like superfamily protein LENGTH=446	-2.1921	0.00022131
ClCG06G014220	27661311	27662099	694	Methyltransferase-related protein LENGTH=85	-2.1909	4.59e-05
ClCG09G007080	6191198	6196700	4422	Protein TIME FOR COFFEE	-2.1904	7.19e-12
ClCG10G014380	28740882	28741931	1050	At1g23840/F5O8_37	-2.1904	3.14e-06
ClCG04G005190	18840182	18841970	1233	NAC-domain containing protein	-2.1902	0.0044528
ClCG02G021360	35903285	35904456	1062	Pentatricopeptide repeat-containing protein, putative	-2.1893	0.00094037
ClCG08G014230	27029658	27030657	909	Thaumatin	-2.1883	0.0022907
ClCG02G016090	30484291	30490255	3557	disease resistance protein (TIR-NBS-LRR class), putative LENGTH=1294	-2.1879	2.69e-05
ClCG05G007370	7725305	7730062	1674	Trehalose 6-phosphate phosphatase	-2.1836	3.75e-08
ClCG06G015430	28779830	28781093	1089	18S pre-ribosomal assembly protein gar2	-2.1821	0.0024091
ClCG07G012850	29224589	29227814	1090	Acyl-protein thioesterase	-2.1781	0.0019818
ClCG06G000870	839370	841265	906	Ferredoxin-like protein	-2.1765	0.0034725
ClCG01G019000	33432907	33434139	1147	Heavy metal transport/detoxification superfamily protein LENGTH=158	-2.1755	0.0035796
ClCG05G009500	10455482	10463035	2135	MLO-like protein	-2.1754	0.00028089
ClCG08G016740	29051703	29054696	2551	Cellulose synthase-like protein	-2.1754	0.0017686
ClCG06G010700	23026145	23027686	1542	3-ketoacyl-CoA synthase	-2.1718	2.22e-07
ClCG06G001140	1136174	1138961	576	Unknown protein	-2.1696	0.00021156
ClCG09G015870	30870760	30871131	372	Unknown protein	-2.1669	3.46e-11
ClCG11G014180	27426974	27427534	561	UDP-glycosyltransferase 1	-2.1659	0.00063297
ClCG05G024920	36418811	36419944	1134	Transferase, transferring glycosyl groups, putative	-2.1653	5.35e-06
ClCG04G011390	26405711	26411525	4476	Phospholipid-transporting ATPase, putative	-2.1634	5.65e-17
ClCG03G002830	3286142	3293444	2063	2-phosphoglycerate kinase-related family protein	-2.163	2.71e-06
ClCG08G012280	25167900	25169322	1046	Aquaporin-like protein	-2.161	5.07e-05
Novel00419	9085382	9087518	1414	PREDICTED: uncharacterized protein LOC100247478 [Vitis vinifera]	-2.1606	0.001749
ClCG04G012300	27190439	27201118	1053	Glutathione s-transferase, putative	-2.1593	0.0033638
ClCG01G014450	28775137	28779704	1785	WRKY transcription factor 36	-2.1572	0.004836
ClCG03G004670	4975356	4977967	927	Lactoylglutathione lyase	-2.1559	0.00020817
ClCG07G014870	31292207	31298724	4077	Caldesmon, putative	-2.1551	1.35e-06
ClCG10G016990	31760555	31762122	168	INVOLVED IN: 10-formyltetrahydrofolate bi s in 780 species: Archae - 12; Bacteria - 1396; Metazoa - 17338; Fungi - 3422; Plants - 5037; Viruses - 0; Other Eukaryotes - 2996 (source: NCBI BLink). LENGTH=234	-2.1521	8.4e-06
ClCG02G013040	26810492	26812263	234	Branched-chain amino acid aminotransferase, putative	-2.152	0.0083471
Novel00638	31190727	31191106	380	-	-2.1504	2.43e-07
ClCG02G003780	3827137	3835108	2199	O-methyltransferase, putative	-2.1497	0.006079
ClCG01G012700	25391617	25392936	1320	Prephenate dehydratase family protein	-2.1494	2.88e-09
ClCG02G002610	2673121	2674984	1619	Auxin-responsive family protein	-2.1437	4.83e-05
ClCG03G015340	30255663	30257345	1683	Hydroxyproline-rich glycoprotein	-2.1435	0.00020985
ClCG07G011150	27157698	27158300	603	Late embryogenesis abundant (LEA) hydroxyproline-rich glycoprotein family member	-2.142	0.0088173
ClCG04G007400	22389490	22393151	1717	Kinase family protein	-2.1418	0.0077001
ClCG05G005330	5210362	5212003	408	3-ketodihydrosphingosine reductase	-2.1387	0.0038178
ClCG01G005090	5400250	5404436	2355	Microtubule-associated protein-like	-2.1363	0.0085635
ClCG05G004740	4549071	4551134	1858	Plant-specific domain TIGR01615 family protein	-2.1356	9.09e-06
ClCG09G007960	7279401	7288539	2086	Monocopper oxidase-like protein SKU5	-2.1354	0.0001271
ClCG09G003860	3450127	3453784	2232	TRICHOME BIREFRINGENCE-LIKE 14 LENGTH=408	-2.1346	1.36e-09
ClCG11G008780	12899260	12899610	237	12-oxophytodienoate reductase 1	-2.1322	0.00023342
ClCG05G021550	33570294	33592440	2272	Amino acid transporter, putative	-2.1306	0.00013065
ClCG01G003200	3274732	3280456	1662	Choline dehydrogenase	-2.1297	0.0034184
ClCG10G013630	27867482	27871280	2912	5-methyltetrahydropteroyltriglutamate--homocysteine methyltransferase family protein	-2.1288	5.22e-06
ClCG05G008290	8969950	8987831	4011	Ferric reductase	-2.1285	1.17e-05
ClCG04G012370	27235932	27237211	738	1-aminocyclopropane-1-carboxylate oxidase 1	-2.1282	9.3e-05
ClCG10G014360	28737984	28740966	922	Unknown protein	-2.1281	4.86e-08
ClCG09G001540	1445146	1448218	1787	O-fucosyltransferase family protein LENGTH=422	-2.1265	7.53e-05
ClCG09G004620	4111708	4116883	1634	Protein kinase superfamily protein LENGTH=361	-2.1259	0.0017239
ClCG05G004240	3899799	3900666	418	dCTP pyrophosphatase	-2.1246	3.15e-06
ClCG11G005660	6159738	6166729	1480	cDNA, clone: J100068L21, full insert sequence	-2.1241	3.28e-05
ClCG06G016690	29867712	29868208	213	Unknown protein	-2.1229	0.0041345
ClCG03G002790	3210814	3214450	1756	Serine carboxypeptidase	-2.1218	4.4e-05
ClCG02G003560	3492805	3498727	1509	LysM domain GPI-anchored protein 2, putative	-2.1213	0.00066097
Novel00444	35941849	35942353	505	-	-2.1196	3.92e-05
ClCG02G022820	37267305	37275016	1937	CRT (Chloroquine-resistance transporter)-like transporter 3	-2.118	4.01e-10
ClCG07G001120	1224956	1227826	1360	Arabinose 5-phosphate isomerase	-2.1163	0.0001231
ClCG02G024240	38545935	38546714	780	Late embryogenesis abundant (LEA) hydroxyproline-rich glycoprotein family LENGTH=252	-2.116	1.62e-05
ClCG09G008560	8126349	8127879	1434	Kinase family protein	-2.1144	1.72e-10
ClCG11G018800	31948250	31949956	1146	WUSCHEL related homeobox 13 LENGTH=268	-2.1135	0.0043621
ClCG02G015730	30132969	30143245	2214	Lipoxygenase	-2.1129	0.0032704
ClCG05G008720	9452389	9453771	1089	WRKY transcription factor 53	-2.1107	0.0027666
ClCG11G013090	26371641	26375760	1252	nodulin MtN21 /EamA-like transporter family protein LENGTH=402	-2.108	0.0076033
ClCG11G002960	3097669	3102737	608	Signal peptidase complex catalytic subunit Sec11	-2.1069	8.3e-07
ClCG01G003820	4059241	4063590	2280	Monocopper oxidase-like protein SKU5	-2.1061	0.00056163
ClCG00G000080	118612	122058	3340	Leucine-rich receptor-like protein kinase family protein LENGTH=1101	-2.1058	0.0033079
ClCG11G017930	31089043	31093747	2804	Alkaline alpha galactosidase I	-2.1055	8.41e-06
ClCG05G026910	38132663	38133103	441	Sigma factor binding protein 1	-2.1048	0.0038688
ClCG01G021100	35063491	35064743	1057	F20N2.18	-2.1044	8.08e-05
ClCG03G009520	13058256	13061436	1669	Camphor resistance CrcB family protein	-2.104	6.21e-06
ClCG04G006300	20781540	20785011	3282	Unknown protein	-2.1039	8.21e-09
ClCG08G008190	20700811	20706481	1760	Hippocampus abundant transcript 1 protein, putative	-2.1038	0.00050373
ClCG07G012460	28850122	28855047	1203	phosphatidic acid phosphatase-related / PAP2-related LENGTH=301	-2.1035	7.9e-06
ClCG10G019770	34707649	34709127	1479	UDP-Glycosyltransferase superfamily protein LENGTH=496	-2.1018	0.00024873
ClCG01G008610	10259886	10267466	4020	Isocitrate dehydrogenase [NADP]	-2.1016	0.00011182
ClCG03G016190	31203365	31208275	1899	Malic enzyme	-2.1013	0.00037732
ClCG04G008960	23789971	23792036	1419	Kinase family protein	-2.1002	0.0022733
ClCG07G009250	24427478	24429870	1626	UDP-glycosyltransferase 1	-2.0999	6.7e-06
ClCG05G021330	33325184	33332894	1865	Pectate lyase, putative	-2.099	8.1e-09
ClCG07G002550	2661677	2662339	663	Ethylene-responsive transcription factor, putative	-2.0981	1.27e-06
ClCG07G017230	33723860	33727632	1104	Metacaspase-2	-2.097	2.07e-05
ClCG01G006290	7002127	7003900	1451	Senescence-associated protein, putative	-2.0962	3.24e-19
Novel00074	5256207	5262335	947	-	-2.0905	0.00014006
ClCG10G004560	5769128	5771600	2057	Zinc finger CCCH domain-containing protein	-2.089	0.0010758
ClCG01G016960	31496163	31499372	2255	Leucine-rich repeat protein kinase family protein LENGTH=669	-2.0878	0.0037429
ClCG10G015200	29709825	29710753	716	Unknown protein	-2.0869	0.00023869
ClCG09G010230	10035564	10042831	1062	Choline/ethanolamine kinase, putative	-2.0865	1.83e-05
ClCG02G018440	33078485	33079288	804	Chlorophyll a-b binding protein, chloroplastic	-2.0861	4.47e-05
ClCG05G005270	5131455	5134925	1167	BRI1 kinase inhibitor 1 LENGTH=337	-2.0844	0.00010657
ClCG02G000040	82819	105965	2289	Beta-galactosidase	-2.084	0.0013852
ClCG01G019870	34052115	34053314	1080	ATP-dependent zinc metalloprotease FtsH	-2.0837	0.0020907
ClCG04G007410	22399797	22403757	2187	Phosphatidylinositol:ceramide inositolphosphotransferase 1	-2.0829	0.00030503
ClCG07G015460	31941907	31948457	1299	F17L21.9	-2.0824	6.04e-13
ClCG01G001810	1799866	1803580	2475	Heat-shock 70-kDa protein 5	-2.082	0.00010989
ClCG07G012600	29039879	29041078	1072	Protein LURP-one-related 5	-2.0819	7.71e-07
ClCG05G026500	37746983	37750178	2832	Cellulose synthase-like protein	-2.0805	0.00068313
ClCG11G015690	28973990	28975400	679	Adenine nucleotide alpha hydrolases-like superfamily protein LENGTH=213	-2.0799	0.0097605
ClCG02G011050	22890494	22893633	2142	Rop guanine nucleotide exchange factor, putative	-2.0786	7.81e-06
ClCG06G015390	28710310	28714184	2612	O-fucosyltransferase family protein LENGTH=508	-2.0784	5.88e-08
ClCG03G000340	368677	370620	1359	UDP-glycosyltransferase 1	-2.078	1.84e-06
ClCG11G004420	4719027	4720177	849	Glycine-rich RNA-binding protein, putative	-2.0764	3.3e-09
ClCG08G006640	19085812	19086222	411	Unknown protein	-2.0759	0.0002889
ClCG07G008430	22441825	22442940	1116	GDP-mannose 4,6-dehydratase	-2.0738	1.08e-11
ClCG08G004120	13002424	13003291	798	rRNA N-glycosidase	-2.0734	0.0080814
ClCG06G005990	6824498	6828420	1585	Leucine-rich repeat receptor-like protein kinase	-2.0719	0.00023055
ClCG08G002800	6371750	6372787	1038	At2g18690/MSF3.7	-2.0715	7.83e-06
ClCG10G013100	27251713	27255660	2781	Respiratory burst oxidase-like protein	-2.0708	3e-08
ClCG03G014210	29110828	29112946	840	Bifunctional inhibitor/lipid-transfer protein/seed storage 2S albumin superfamily protein	-2.0699	0.0073805
ClCG07G012800	29192942	29194549	688	Zinc finger family protein	-2.0691	1.21e-05
ClCG03G000750	778916	782959	1455	Glycosyltransferase, CAZy family GT90	-2.0688	0.004009
ClCG07G005260	7118991	7119410	420	AT5g05220/K18I23_2	-2.0671	0.0062368
ClCG05G011620	14083046	14085924	1401	Mannose-6-phosphate isomerase	-2.0658	4.91e-09
ClCG09G018130	35126344	35126886	543	Calmodulin-like protein	-2.0644	0.0015098
ClCG11G004490	4805842	4808094	629	Organ-specific protein P4	-2.0643	0.0015633
ClCG11G010770	20991444	20992225	639	Cysteine-rich peptide	-2.0632	8.02e-06
Novel00956	3956993	3958622	1733	-	-2.0623	0.00025489
Novel00866	33716895	33719209	2315	PREDICTED: putative ribonuclease H protein At1g65750-like [Citrus sinensis]	-2.0608	0.0006417
ClCG10G004380	5571279	5576792	1630	Phosphatidylinositol-phosphatidylcholine transfer protein SEC14 Ssh1	-2.0603	1.88e-05
ClCG07G015920	32347396	32353274	5406	Kinase, putative	-2.0585	2.79e-19
ClCG03G003130	3652824	3655481	1149	Cytochrome P450	-2.0571	0.001763
ClCG08G014610	27384995	27393713	2718	Glutamate receptor	-2.0569	0.00024921
ClCG03G004940	5194663	5197283	1097	ROP-INTERACTIVE CRIB MOTIF-CONTAINING protein 10	-2.0568	0.0057666
ClCG09G008780	8368902	8372105	1137	ureide permease 1 LENGTH=390	-2.053	0.0094679
ClCG03G007390	8377618	8380970	1143	Brassinosteroid signaling positive regulator-related family protein	-2.0517	0.0099181
ClCG09G008810	8407704	8410452	692	RPM1-interacting protein 4	-2.0514	0.00020384
ClCG04G010890	25858914	25861494	1515	RING/U-box superfamily protein LENGTH=367	-2.0509	2.6e-05
ClCG07G005820	9060417	9064471	1033	Cysteine-rich repeat secretory protein	-2.0509	2.93e-06
ClCG06G014340	27780330	27791445	3295	Phosphoethanolamine n-methyltransferase, putative	-2.0496	0.0027299
ClCG05G019580	31833787	31834485	699	Plant-specific domain TIGR01570 family protein	-2.0482	2.76e-06
ClCG01G018840	33297614	33300111	1831	Major facilitator superfamily protein LENGTH=490	-2.0475	2.59e-06
ClCG01G007080	8141548	8149507	2248	glutaredoxin-related LENGTH=630	-2.0474	0.00048718
ClCG10G022500	36911290	36913963	1428	WRKY 7 transcription factor	-2.0444	0.00121
ClCG06G005140	5843795	5844178	384	Rapid alkalinization factor	-2.0435	1.91e-05
ClCG06G015060	28471427	28471876	450	AT3g18560/K24M9_5	-2.0434	1.31e-07
ClCG07G000120	174113	176722	621	Unknown protein	-2.041	0.00010446
ClCG05G016950	29268188	29272491	775	SPX domain-containing protein 3	-2.0397	7.5e-05
ClCG03G003460	3851346	3853564	672	RING finger protein	-2.0391	1.06e-05
ClCG08G004640	14732373	14733143	771	Tetrapyrrole-binding family protein	-2.0387	0.004138
ClCG08G009760	22498687	22503536	813	alpha/beta-Hydrolases superfamily protein LENGTH=307	-2.0385	0.00010482
ClCG05G010180	11271369	11273196	1731	UDP glycosyltransferase	-2.0383	1.64e-06
ClCG05G011410	13547561	13549839	2123	Leucine-rich repeat receptor-like protein kinase	-2.0379	0.001977
ClCG02G023870	38214671	38227296	1164	Dirigent-like protein 2	-2.0373	2.85e-16
ClCG04G006260	20745043	20749016	2105	Protein kinase	-2.0359	0.00019178
ClCG11G018250	31400713	31407122	4309	COP1-interacting protein 7	-2.0349	1.19e-05
ClCG03G005880	6170193	6172033	1044	Epoxide hydrolase 3	-2.0316	0.0089165
ClCG11G014030	27257856	27263046	2128	Sulfite exporter TauE/SafE family protein LENGTH=476	-2.0308	2.82e-06
ClCG02G008730	11821674	11825521	1379	Alpha/beta-Hydrolases superfamily protein	-2.0301	0.00089879
ClCG09G007690	6974959	6980072	1023	2-oxoglutarate (2OG) and Fe(II)-dependent oxygenase superfamily protein LENGTH=341	-2.03	0.00010947
ClCG08G013450	26278320	26282128	1408	Exostosin family protein	-2.0262	0.0038498
ClCG07G012900	29310304	29313554	2377	ADP/ATP carrier protein	-2.0257	1.36e-05
ClCG09G015850	30777160	30778340	1032	BEST Arabidopsis thaliana protein match is: methyltransferases . LENGTH=420	-2.0245	9.63e-06
ClCG03G005380	5593734	5618661	4779	Serine/threonine-protein kinase	-2.0243	3.3e-06
ClCG05G010290	11393629	11401147	3297	Retrotransposon protein, putative, unclassified	-2.0226	0.0015637
ClCG01G021590	35353794	35355248	1271	1-aminocyclopropane-1-carboxylate oxidase	-2.0218	3.29e-09
ClCG01G001420	1331456	1336003	2331	Granule-bound starch synthase	-2.0216	1.48e-05
ClCG08G010960	23676699	23679893	1458	2,3-bisphosphoglycerate-dependent phosphoglycerate mutase	-2.021	7.4e-05
ClCG07G016920	33445952	33449287	1227	Derlin-2, putative	-2.0205	2.8e-05
ClCG02G000750	827566	831443	1364	Alcohol dehydrogenase, putative	-2.0174	4.24e-10
ClCG07G000600	625136	628153	555	Auxin-responsive protein	-2.0129	7.94e-13
ClCG01G000230	173766	178992	1975	Major facilitator superfamily domain	-2.0122	1.5e-07
ClCG04G009450	24271249	24272988	1740	Major facilitator superfamily protein LENGTH=601	-2.0118	3.43e-05
ClCG08G009110	21680807	21684404	2096	Microtubule-associated protein TORTIFOLIA1, putative	-2.0118	0.0036243
ClCG07G000540	562998	566626	2538	longifolia1 LENGTH=927	-2.0092	7.7e-07
ClCG10G019010	33962465	33968716	2118	Cell division protein ftsZ, putative	-2.0091	0.001719
ClCG05G007900	8530092	8534632	2346	Homeobox-leucine zipper family protein	-2.0087	2.05e-09
ClCG06G014700	28149785	28150495	711	At1g67050-like protein	-2.0041	0.010005
ClCG10G022000	36517929	36519173	1245	Lactosylceramide 4-alpha-galactosyltransferase, putative	-2.0025	3.63e-05
ClCG09G011220	11131438	11133213	1776	Clathrin assembly family protein	-2.0024	0.0075896
ClCG08G005010	15766600	15767523	924	At1g68440/T2E12_1	-2.0015	0.0018877
ClCG02G000830	925281	930540	1596	Limonene synthase	-1.9996	0.0083288
ClCG11G012600	25762194	25762604	411	sequence-specific DNA binding transcription factors LENGTH=180	-1.9982	0.0033397
ClCG05G016430	28643964	28647161	1114	Stromal cell-derived factor 2, putative	-1.9962	5.34e-05
ClCG09G010850	10660805	10661710	906	Geranylgeranyl pyrophosphate synthase	-1.9945	0.00022616
ClCG09G005240	4633411	4637851	1592	Chaperone protein dnaJ, putative	-1.994	6.18e-05
ClCG04G008870	23731856	23734032	309	Arabidopsis thaliana genomic DNA, chromosome 5, P1 clone:MOK16	-1.9912	0.0020542
ClCG09G004630	4121176	4123607	1508	S-adenosylmethionine synthase	-1.9909	3.8e-10
ClCG05G002800	2694506	2698355	1181	Adenylate kinase	-1.9904	1.32e-10
ClCG10G006790	9544351	9550866	1734	ABC transporter family protein	-1.9898	0.01095
ClCG01G009930	14458376	14464104	1870	EH-domain-containing protein	-1.9857	0.0013604
ClCG08G000210	554937	557795	2497	Patellin 1	-1.9853	2.88e-07
ClCG03G003650	4021525	4026023	2848	Leucine-rich repeat protein kinase-like protein	-1.9851	0.00096442
ClCG02G012160	25467473	25469901	442	proline-rich family protein LENGTH=98	-1.9849	0.0086551
ClCG03G015050	30012403	30014026	1326	Kinase family protein	-1.9847	0.0074514
ClCG07G006450	11365167	11367380	465	MLP	-1.984	0.00027059
ClCG06G004750	5402521	5409303	1111	myb domain protein 12 LENGTH=371	-1.9833	0.00017195
ClCG02G023490	37852038	37854461	2424	Kinase-like protein	-1.9826	7.37e-06
ClCG08G013370	26213653	26216118	2466	Protein kinase superfamily protein LENGTH=470	-1.9824	2.92e-06
ClCG09G021840	38841694	38842170	477	Calmodulin-like protein	-1.9823	0.0081632
ClCG04G012340	27218753	27220048	1296	Phytochrome kinase substrate-related family protein	-1.9817	0.0036326
ClCG09G004790	4239619	4241408	1408	Pectin lyase-like superfamily protein LENGTH=491	-1.9816	0.0092726
ClCG06G011270	24044556	24046479	1329	Equilibrative nucleoside transporter family protein	-1.9815	0.00053508
ClCG07G006030	9925592	9927111	757	C2 domain-containing family protein	-1.9757	8.46e-06
ClCG02G023650	38031132	38038919	7002	Bifunctional protein aas	-1.9741	0.0020363
ClCG07G001720	1857955	1863782	1649	Pectate lyase B	-1.974	0.0049986
ClCG10G013980	28277472	28282465	2487	Stachyose synthase, putative	-1.9731	0.00014078
ClCG10G017000	31762961	31763685	405	INVOLVED IN: 10-formyltetrahydrofolate bi s in 780 species: Archae - 12; Bacteria - 1396; Metazoa - 17338; Fungi - 3422; Plants - 5037; Viruses - 0; Other Eukaryotes - 2996 (source: NCBI BLink). LENGTH=234	-1.9672	3.11e-06
ClCG10G009260	20198582	20200926	1412	Ubiquinol oxidase	-1.9665	1.66e-16
ClCG07G008260	22054408	22055079	672	Unknown protein	-1.9664	0.0034447
ClCG08G011770	24605072	24606031	960	Mitochondrial carrier family	-1.9648	0.00016654
ClCG05G004480	4201573	4201866	294	At1g04330-like protein	-1.9622	7.18e-05
ClCG06G003490	4137303	4138709	1407	Kinase family protein	-1.9614	3.15e-18
ClCG02G020620	35094611	35096823	1644	Ankyrin repeat-containing protein	-1.9608	1.03e-08
Novel00348	23990630	23998256	2424	PREDICTED: phenylalanine ammonia-lyase-like [Cucumis melo]	-1.9606	5e-05
ClCG04G006240	20664449	20668913	941	Acid phosphatase 1, putative	-1.9597	0.0015023
ClCG09G000850	715038	716738	1701	Hydroxyproline-rich glycoprotein	-1.9589	0.0019282
ClCG07G014110	30603047	30603388	342	Serine rich protein	-1.9577	0.0082199
ClCG02G002440	2461218	2461634	417	Calcium-binding EF-hand family protein-like	-1.9568	0.0010163
ClCG10G001390	1449796	1453063	1218	RNA recognition motif-containing family protein	-1.9563	0.00010269
ClCG05G008090	8702193	8707881	1191	Unknown protein	-1.9559	0.0001578
ClCG10G015960	30515478	30515708	231	Unknown protein	-1.9527	0.0032988
ClCG11G012660	25902730	25904025	1296	UDP-glucuronate 5-epimerase, putative	-1.9522	1.34e-05
ClCG09G022760	39779135	39787214	1335	Glyceraldehyde 3-phosphate dehydrogenase, putative	-1.9521	0.0003628
ClCG08G008710	21220494	21223049	2556	Protein kinase superfamily protein LENGTH=470	-1.952	7.64e-05
ClCG02G005940	6555306	6557377	999	Caffeoyl-CoA 3-O-methyltransferase	-1.9512	0.00046484
ClCG02G020390	34902416	34903135	634	Histone H2A	-1.9485	0.0050696
ClCG11G015420	28728338	28729417	1080	Ethylene-responsive transcription factor 5	-1.9476	0.00065127
ClCG03G016150	31159697	31168943	2597	Ceramide glucosyltransferase	-1.9473	1.67e-11
ClCG07G006550	11889646	11893304	2286	Subtilisin-like serine protease	-1.9463	0.0011679
ClCG08G010300	23062637	23063280	183	Unknown protein	-1.9461	0.00068573
ClCG04G008820	23687296	23691593	1986	Interactor of constitutive active ROPs	-1.9456	0.0005199
ClCG09G016650	32526836	32528965	2130	Kinase, putative	-1.9414	5.04e-05
ClCG08G009990	22775029	22781686	2756	Protein phosphatase 2C	-1.9412	2.14e-11
ClCG09G020210	37281912	37291369	2763	Sulfate transporter	-1.9398	6.98e-05
ClCG07G005530	8080683	8083808	2291	Flavin-binding kelch repeat F-box	-1.9395	0.00045489
ClCG09G005360	4734537	4735640	1104	Glycosyltransferase 8 domain-containing protein 1	-1.9375	0.00040903
ClCG05G011200	13138108	13138584	477	calmodulin like 23 LENGTH=157	-1.9374	1.12e-05
ClCG05G017520	29822221	29835381	3855	Receptor-like protein kinase	-1.9374	0.0011568
Novel00712	19297684	19298289	606	-	-1.9367	0.0012696
ClCG05G021600	33704397	33706485	1302	Cytochrome P450	-1.9353	0.0023263
Novel00192	11325938	11326462	395	-	-1.9338	0.0060596
ClCG01G020940	34938974	34943030	2576	Glycine--tRNA ligase	-1.9323	4.82e-05
ClCG05G008460	9117244	9118886	1381	Ornithine cyclodeaminase/mu-crystallin family protein, putative, expressed	-1.9315	0.00085113
ClCG05G022780	34649132	34649611	480	Unknown protein	-1.931	7.82e-07
ClCG04G004180	16170216	16170927	387	Unknown protein	-1.9299	0.0018144
ClCG08G013090	25973617	25977284	2405	Boron transporter, putative	-1.9297	0.0053825
ClCG02G003300	3252199	3253659	1169	Cysteine proteinase	-1.9293	0.0069613
ClCG06G009180	15144866	15145417	552	Mitochondrial import inner membrane translocase subunit tim23	-1.9293	1.44e-05
ClCG11G012270	25100127	25105710	1984	diacylglycerol kinase 7 LENGTH=492	-1.9264	1.92e-09
ClCG07G011920	28228219	28230383	1696	Cytochrome p450 51 family protein	-1.926	0.00096512
ClCG03G007970	9032733	9037005	778	GDSL esterase/lipase	-1.9259	4.11e-06
ClCG09G011770	12021583	12024445	1516	Transmembrane protein 41B	-1.9256	1.24e-10
ClCG05G018680	30918737	30924470	2901	Beta-galactosidase	-1.9232	0.010978
ClCG02G021280	35809637	35813140	2169	Inter-alpha-trypsin inhibitor heavy chain H3	-1.923	0.0038798
ClCG07G004290	5242592	5245008	1633	Omega-3 fatty acid desaturase	-1.9222	0.00043725
ClCG04G010360	25303710	25308204	1230	Receptor expression-enhancing protein 3	-1.9204	7.36e-05
ClCG09G017350	34104424	34105380	957	alpha/beta-Hydrolases superfamily protein LENGTH=314	-1.92	4.11e-07
ClCG07G011620	27716890	27717216	327	Unknown protein	-1.9196	0.0028619
ClCG06G002050	2173592	2181308	2361	Proton pump interactor	-1.919	2.27e-14
ClCG06G014430	27875280	27877713	1715	GPI-anchored protein, putative	-1.9177	0.010475
ClCG06G012030	25163118	25164132	938	RING-H2 zinc finger protein-like	-1.9174	0.00074337
ClCG07G002710	2802101	2805489	1406	Protein kinase superfamily protein LENGTH=400	-1.9172	0.0087242
ClCG02G005240	5715886	5718439	1913	Nucleotide-diphospho-sugar transferase family protein LENGTH=428	-1.9162	7.73e-07
ClCG09G018000	34969097	34972135	993	Transmembrane emp24 domain-containing protein	-1.9162	0.0012571
ClCG10G012240	26219709	26230568	1034	24-sterol C-methyltransferase	-1.915	8.95e-06
ClCG05G019820	32058154	32058417	264	Calfumirin-1	-1.9103	1.45e-07
ClCG06G012910	26181244	26185296	1407	Ankyrin repeat-containing protein, putative	-1.9102	0.0045462
ClCG05G004720	4523182	4525863	1509	3-ketoacyl-CoA synthase	-1.91	0.006277
ClCG04G004990	18527914	18529001	683	Calmodulin	-1.9099	8.94e-05
ClCG07G015930	32357649	32360279	2631	Kinase, putative	-1.9097	5.32e-20
ClCG05G025390	36788280	36791006	1017	Galactinol synthase	-1.9089	0.00023696
ClCG01G022380	35938087	35938464	378	Zinc finger protein CONSTANS-like protein	-1.9086	4.09e-07
ClCG10G020110	35008444	35010274	1295	Heavy metal transport/detoxification superfamily protein LENGTH=386	-1.9083	7.7e-09
ClCG02G008260	10596922	10599119	1524	Cytochrome P450, putative	-1.9079	8.03e-07
ClCG07G011390	27447028	27452430	2268	Cellulose synthase-like protein	-1.9076	0.0011703
ClCG05G022630	34514719	34515672	954	At1g68440/T2E12_1	-1.9073	1.58e-05
ClCG11G013570	26771565	26773011	1068	Protein kinase 2B	-1.9023	0.0011219
ClCG01G014110	28381384	28383006	1623	U-box domain-containing protein	-1.9016	6.36e-11
ClCG02G020400	34908040	34910847	1144	Ras-related protein Rab-8A	-1.9011	3.82e-06
ClCG02G016870	31349600	31353259	3184	IFA-binding protein-like	-1.8987	1.72e-08
ClCG06G012180	25291958	25294684	1529	Alpha/beta-hydrolase domain-containing protein	-1.8986	0.00023486
Novel00347	23976340	23987996	5023	PREDICTED: phenylalanine ammonia-lyase-like [Cucumis melo]	-1.8983	0.0031123
ClCG03G004170	4475939	4478373	1431	UDP-glycosyltransferase 1	-1.8975	1.86e-06
ClCG08G013610	26394613	26402746	1413	Ethylene-responsive transcription factor 4	-1.8968	0.00018252
ClCG02G015710	30111475	30121076	1260	Lipoxygenase	-1.8956	8.6e-13
ClCG03G010250	18343492	18349608	540	Flowering locus T-like 2	-1.8952	5.73e-05
ClCG08G014210	27007788	27012660	2473	Heat shock protein 90	-1.895	0.0005638
ClCG02G018470	33113817	33114867	930	S-ribonuclease binding protein 1 LENGTH=325	-1.8934	0.0023147
ClCG05G020160	32369659	32372247	1848	WRKY transcription factor, putative	-1.8928	0.001337
ClCG05G025770	37107966	37110460	2374	plant intracellular ras group-related LRR 1 LENGTH=506	-1.8911	0.0056668
ClCG04G005280	18938401	18940940	2103	ARM repeat superfamily protein	-1.8891	0.0092146
ClCG05G015750	27638470	27639936	1108	Ferredoxin-like protein	-1.889	0.004635
ClCG07G013730	30197172	30203625	2010	Glucose-methanol-choline oxidoreductase	-1.8861	0.0006088
ClCG11G016620	29885454	29889793	2137	BHLH transcription factor	-1.8852	0.00010967
ClCG11G012580	25665496	25666779	1284	Ring finger protein, putative	-1.8829	0.00049024
ClCG01G004700	4984825	4985331	507	Ethylene-responsive transcription factor	-1.8824	1.9e-05
ClCG04G000890	2918819	2921149	2331	C2 calcium/lipid-binding plant phosphoribosyltransferase family protein	-1.8769	0.0044205
ClCG05G000060	104707	107714	2195	NAC domain-containing protein	-1.8761	1.62e-10
ClCG05G016070	28227400	28231998	1829	Eukaryotic aspartyl protease family protein LENGTH=474	-1.8752	5.49e-11
ClCG02G006750	7785049	7785783	735	Zinc finger protein, putative	-1.8745	0.0069691
ClCG02G021860	36313503	36319168	1755	Cellulose synthase-like protein	-1.8733	0.0034964
ClCG10G016220	30892326	30892754	429	sigma factor binding protein 1 LENGTH=151	-1.8728	5.71e-06
ClCG08G007910	20429353	20435518	2213	Acyl-CoA binding protein 4, acyl-CoA-binding domain 4	-1.8719	1.81e-13
ClCG05G010260	11361460	11365729	2350	Leucine-rich repeat receptor-like protein kinase	-1.8713	0.0042952
ClCG10G019180	34106866	34112681	1711	Monodehydroascorbate reductase	-1.8695	0.00014328
ClCG02G016460	30944010	30945154	1008	AT5G28150-like protein	-1.8693	0.00040643
Novel00236	582725	583595	1293	-	-1.8675	0.00073058
ClCG02G007870	9612885	9617763	1703	Maltose excess protein 1-like	-1.8664	4.15e-11
ClCG09G006680	5776189	5777409	1221	Leucine-rich repeat receptor-like protein kinase family protein LENGTH=1045	-1.8661	0.001241
ClCG09G005640	4929797	4930761	866	Late embryogenesis abundant 3 family protein	-1.8634	1.88e-08
ClCG05G024480	36076843	36080412	1918	Solute carrier family protein	-1.8632	2.91e-05
ClCG11G006280	6864036	6865469	1434	Nematode-resistance protein	-1.8625	1.07e-05
ClCG01G024070	37242541	37248589	1802	Protein kinase family protein / ankyrin repeat family protein	-1.8622	1.19e-05
ClCG09G003960	3543685	3544126	279	Unknown protein	-1.8621	0.00028417
ClCG01G006480	7314201	7317394	1224	Cysteine-rich receptor-like protein kinase	-1.8617	1.36e-07
ClCG09G009690	9434714	9436036	1323	Leucine-rich repeat extensin-like protein 3	-1.8617	0.0048229
ClCG10G008690	19072870	19081363	2866	UNC93-like protein C922.05c	-1.8613	5.79e-05
ClCG07G011410	27516887	27522845	2256	Cellulose synthase-like protein	-1.8608	4.65e-08
ClCG10G013320	27544838	27545775	849	GATA transcription factor	-1.8607	0.0024211
ClCG06G000090	128751	129458	577	RING/U-box superfamily protein LENGTH=227	-1.8604	1.72e-06
ClCG09G011370	11239602	11241323	1598	Unknown protein	-1.8603	0.0042005
ClCG05G023530	35342274	35346008	1319	BSD domain-containing family protein	-1.8592	2.03e-07
ClCG03G004330	4714611	4726370	2783	Alpha/beta-Hydrolases superfamily protein	-1.8574	0.00066722
ClCG03G012260	24873555	24876914	1206	U-box domain-containing protein	-1.8552	0.0010153
ClCG06G000080	121580	124599	2047	Armadillo/beta-catenin repeat family protein	-1.855	0.00014219
ClCG11G007860	10690895	10691653	759	At1g67050-like protein	-1.8526	0.0031531
ClCG04G005890	20120687	20132298	3260	4-alpha-glucanotransferase, putative	-1.8506	4.84e-05
ClCG08G018050	30064075	30066540	2320	Polygalacturonase-1 non-catalytic subunit beta	-1.8502	0.0007489
ClCG01G025850	38890259	38894594	2115	Vacuolar sorting receptor family protein	-1.8482	0.0068899
ClCG03G007590	8598333	8600950	2449	Receptor kinase, putative	-1.8473	0.0082797
ClCG01G014940	29257267	29257716	450	Zinc finger protein castor homolog 1	-1.8472	0.00059363
ClCG01G014770	29088590	29090793	957	GRAM domain-containing protein / ABA-responsive protein-related LENGTH=222	-1.8452	0.00056177
ClCG02G021240	35752425	35755753	1123	Cytokinin riboside 5'-monophosphate phosphoribohydrolase-like	-1.843	0.00089862
ClCG01G001960	1938837	1939961	702	Unknown protein	-1.8424	5.18e-11
ClCG11G013200	26495738	26502643	3972	ABC transporter B family member	-1.8418	0.00012353
ClCG06G001420	1482232	1486495	2127	Pre-mRNA processing protein PRP39, putative, expressed	-1.8393	1.21e-07
ClCG04G011060	26057763	26058203	354	receptor kinase 2 LENGTH=847	-1.8387	0.0005707
ClCG05G009370	10203942	10210343	4179	Receptor-like kinase	-1.8381	0.0013592
ClCG05G000830	914396	917032	1169	At1g17490/F1L3_4	-1.8373	0.00033106
ClCG04G007170	22131501	22131860	360	Unknown protein	-1.834	5.92e-06
ClCG01G017860	32347072	32355981	1352	Emb|CAB66910.1	-1.8336	2.54e-06
ClCG09G001230	1144075	1147796	965	Chaperone protein dnaJ	-1.8329	0.00024371
ClCG03G007300	8278114	8283697	1197	GDSL esterase/lipase	-1.8317	0.00077305
ClCG04G009010	23822564	23824117	1265	Aquaporin	-1.8304	0.0011075
ClCG05G012410	15838351	15847734	2801	Acetyl-coenzyme A synthetase	-1.8296	1.18e-07
ClCG02G019410	34136175	34139983	979	BCL-2 binding anthanogene-1	-1.8291	0.0031714
ClCG11G002810	2963042	2965738	724	Unknown protein	-1.829	1.44e-08
ClCG01G003640	3837691	3838735	966	NAD(P)H-quinone oxidoreductase subunit 6	-1.8283	0.0057327
ClCG09G019770	36902172	36903706	1134	Actin family protein	-1.8278	0.0097026
ClCG11G013830	27038864	27041304	1482	P-loop containing nucleoside triphosphate hydrolases superfamily protein LENGTH=451	-1.8278	0.00086923
ClCG11G003690	3848005	3855029	1374	P-loop containing nucleoside triphosphate hydrolases superfamily protein	-1.8254	1.05e-05
ClCG09G019360	36574420	36576781	1851	Beta-1,4-N-acetylglucosaminyltransferase family protein	-1.8237	0.0001048
ClCG03G000830	859081	862464	2249	Tetratricopeptide repeat (TPR)-like superfamily protein LENGTH=552	-1.8227	5.98e-12
ClCG03G004400	4782587	4786645	546	early nodulin-like protein 1 LENGTH=370	-1.8213	0.0091093
ClCG07G001020	1075437	1077955	1037	Actin-depolymerizing factor 6 family protein	-1.8199	0.00010397
ClCG03G015260	30185353	30189389	2549	Charged multivesicular body protein 2a, putative	-1.818	2.29e-05
ClCG05G004700	4491371	4491992	363	Protein kinase-like protein	-1.8155	0.0072175
ClCG09G006330	5454508	5464446	1732	Glutaredoxin family protein	-1.8146	1.01e-09
ClCG02G007080	8059968	8062847	551	Rhodopsin	-1.8145	0.0059313
ClCG05G020960	32991554	32997043	1858	Patatin-related family protein	-1.8139	5.36e-05
ClCG09G019710	36848973	36864758	3213	Protein kinase 1b	-1.8129	4.66e-15
ClCG09G015940	31119992	31121071	1080	Ring finger protein, putative	-1.8113	0.0045536
ClCG01G022410	35958890	35960338	982	Equilibrative nucleoside transporter	-1.8109	1.35e-05
ClCG05G008910	9738714	9741609	2213	Pectinesterase	-1.8107	0.0012586
ClCG06G006180	7081883	7094862	4154	Amine oxidase	-1.8105	1.68e-11
ClCG01G000900	791379	792952	765	Heavy metal transport/detoxification superfamily protein LENGTH=177	-1.8089	0.0076816
ClCG05G020030	32268968	32271133	1554	NAC domain protein	-1.8071	0.0014425
Novel00380	23095508	23097237	548	-	-1.8044	4.19e-07
ClCG02G022530	37008625	37013329	1990	Fasciclin-like arabinogalactan protein 14	-1.8035	1.27e-05
ClCG01G001500	1487196	1492916	1383	alpha/beta-Hydrolases superfamily protein LENGTH=469	-1.801	0.0037037
ClCG07G016730	33244438	33251624	1079	basic helix-loop-helix (bHLH) DNA-binding superfamily protein LENGTH=362	-1.8	6.57e-06
ClCG04G008440	23385993	23389461	1388	nodulin MtN21 /EamA-like transporter family protein LENGTH=380	-1.7988	0.0002306
ClCG06G017760	30853541	30856122	1149	Adenylate kinase 1, putative	-1.7986	0.00021091
ClCG03G005860	6150006	6151304	1299	Lactosylceramide 4-alpha-galactosyltransferase	-1.7962	0.0041649
ClCG01G017330	31880082	31885194	1357	Prolyl 4-hydroxylase alpha subunit, putative	-1.796	0.0044968
ClCG10G016550	31261184	31268954	1806	S-acyltransferase	-1.7928	0.0056208
ClCG07G009170	24281324	24282985	1662	Scarecrow transcription factor family protein	-1.7909	2.02e-05
ClCG03G004310	4690312	4695248	2104	Ankyrin repeat-containing protein	-1.7907	9.12e-08
ClCG01G023100	36514550	36516622	551	Squamosa promoter-binding protein, putative	-1.7902	8.1e-06
ClCG01G004610	4917364	4926270	2677	Kinase family protein	-1.7899	4.94e-07
ClCG09G001440	1379013	1384635	2391	receptor-like protein kinase 2 LENGTH=1151	-1.7886	0.00044314
ClCG06G011260	24042563	24043945	1262	Tetratricopeptide repeat (TPR)-like superfamily protein LENGTH=290	-1.7882	0.00030389
ClCG08G014760	27519907	27520395	489	Basic-leucine zipper (bZIP) transcription factor family protein LENGTH=442	-1.7876	2.9e-05
ClCG05G004050	3744880	3746908	1938	F19P19.4 protein	-1.7857	1.64e-05
ClCG03G000430	423117	425024	1908	exocyst subunit exo70 family protein B1 LENGTH=624	-1.7855	1.62e-06
ClCG07G013670	30103911	30104381	471	Acidic leucine-rich nuclear phosphoprotein 32 family member A	-1.7842	7.8e-05
ClCG02G018970	33705787	33706557	771	Ethylene-responsive transcription factor 1A	-1.7836	0.00028397
ClCG01G023730	36975364	36975870	507	Dof zinc finger protein	-1.7796	4.04e-09
ClCG09G000190	209387	211660	429	Histidine-containing phosphotransfer protein, putative	-1.7789	0.0097995
ClCG02G018610	33327496	33328461	806	>F3O9.30	-1.7786	7.12e-11
ClCG11G013610	26801126	26801980	855	Glucuronoxylan 4-O-methyltransferase 1	-1.7784	4.36e-06
ClCG07G012010	28326660	28329025	1960	Major facilitator superfamily protein LENGTH=624	-1.7783	0.00037802
ClCG05G023280	35129677	35136321	2238	F13B4.3 protein	-1.778	0.0095755
ClCG08G012090	24958609	24961980	3015	Receptor-like protein kinase	-1.7767	0.0068677
ClCG07G009440	24730359	24734488	1994	Aspartate aminotransferase, putative	-1.7756	6.51e-18
ClCG05G006690	6742221	6744245	685	Pop3 peptide	-1.7743	0.0027266
Novel00053	12385645	12390975	3743	PREDICTED: probable linoleate 9S-lipoxygenase 5 [Cucumis melo]	-1.7742	2.18e-09
ClCG08G015260	27861370	27864503	1554	Zinc finger protein	-1.7738	5.86e-06
ClCG02G018080	32679422	32680719	1205	1-aminocyclopropane-1-carboxylate oxidase	-1.7699	0.00012608
ClCG07G000460	441287	443121	783	Chlorophyllase 1	-1.7699	0.00036393
ClCG07G010400	26109959	26110483	525	Unknown protein	-1.7689	1.86e-07
ClCG09G012120	13328223	13331437	1575	aluminum-activated, malate transporter 12 LENGTH=560	-1.7677	7.27e-06
ClCG03G007820	8922501	8928981	1634	TRICHOME BIREFRINGENCE-LIKE 37 LENGTH=385	-1.7667	0.0091719
Novel00604	524929	526228	1300	-	-1.7666	0.0070874
ClCG05G023560	35364750	35371126	912	F13B4.2 protein	-1.766	0.00033636
ClCG08G006210	18604013	18606708	1076	Senescence-inducible chloroplast stay-green protein 2	-1.765	0.00072851
ClCG02G013910	28053777	28055048	621	LOB domain protein 11	-1.7649	0.0081978
ClCG05G006970	7071999	7074128	852	Thioesterase superfamily protein LENGTH=156	-1.7627	0.0001275
ClCG07G010150	25846577	25849986	2418	Dtdp-glucose 4,6-dehydratase, putative	-1.7611	2.93e-14
ClCG01G013440	26629366	26631394	1929	Armadillo repeat only 4 protein	-1.7608	2.5e-05
ClCG02G023500	37856830	37865328	4170	Kinase-like protein	-1.7602	1.78e-06
ClCG06G015520	28866177	28869462	1858	COBRA protein	-1.7597	4.75e-06
ClCG09G003120	2723314	2724792	1479	Amino acid transporter	-1.759	4.85e-05
ClCG05G026470	37732397	37733607	1028	MTD1	-1.7567	3.25e-05
ClCG02G018140	32801133	32804700	2207	Lipase	-1.7566	0.00026061
ClCG03G004060	4416405	4419542	2129	Calnexin, putative	-1.7562	0.00027002
ClCG02G007660	9081403	9084211	2421	Cc-nbs-lrr resistance protein	-1.7518	0.00073311
ClCG09G003400	2934078	2938136	1676	Hydroxycinnamoyl CoA shikimate/quinate hydroxycinnamoyltransferase	-1.7509	1.61e-08
ClCG08G005550	17571583	17578384	1242	nodulin MtN21 /EamA-like transporter family protein LENGTH=384	-1.7461	0.0038019
ClCG04G010190	25106354	25116382	1161	NAC domain-containing protein, putative	-1.7448	0.00074953
ClCG01G003260	3322414	3322671	258	Unknown protein	-1.7445	9.14e-05
ClCG09G003930	3509462	3516382	2017	Polyamine oxidase, putative	-1.7438	0.0021477
ClCG08G006910	19293961	19295210	901	Chlorophyll A/B binding protein P4 chloroplastic-like protein	-1.7411	0.0051012
ClCG08G001470	2888518	2890667	1761	Protein disulfide isomerase (PDI)-like protein 3	-1.7388	0.00026145
ClCG06G017340	30553401	30555371	1692	Kinase, putative	-1.7378	9.65e-06
ClCG11G004870	5187561	5187884	324	Unknown protein	-1.7368	0.0070373
Novel00045	9445649	9446178	530	putative RF1 protein, partial (chloroplast) [Fragaria chiloensis]	-1.7353	0.0051315
ClCG11G018340	31575745	31577793	1429	S-adenosyl-L-methionine-dependent methyltransferases superfamily protein LENGTH=288	-1.7333	1.96e-05
ClCG11G012630	25860487	25863409	1125	Senescence-associated protein	-1.732	0.0018285
ClCG01G024170	37340205	37347208	3947	ABC transporter family protein	-1.7314	0.00061298
ClCG10G006310	8771237	8772858	1308	C2H2 zinc finger protein	-1.7306	0.00028538
ClCG07G016330	32701907	32713573	1660	serine carboxypeptidase-like 25 LENGTH=473	-1.7306	0.00076005
ClCG10G003130	3870206	3872963	2349	Leucine rich repeat receptor kinase, putative	-1.7298	0.00026012
ClCG02G014590	28963597	28964997	875	Germin-like protein 2	-1.7292	0.00022765
ClCG07G013740	30212024	30212797	774	Late embryogenesis abundant (LEA) hydroxyproline-rich glycoprotein family LENGTH=264	-1.7279	0.000152
ClCG08G015200	27833353	27835338	878	Emb|CAB16809.1	-1.7278	5.99e-06
ClCG09G015140	28557655	28560294	444	Copper chaperone	-1.7272	0.00086403
ClCG01G009870	14213347	14215002	1656	Armadillo/beta-catenin repeat family protein	-1.7269	7.68e-09
ClCG01G025410	38472584	38477953	2121	UDP-glucose 4-epimerase, putative	-1.7264	0.00017898
ClCG05G025440	36823835	36826764	1198	Pyrrolidone-carboxylate peptidase family protein	-1.7263	2.52e-05
ClCG01G017130	31678319	31683497	1729	Cytochrome P450, putative	-1.7255	0.00039979
ClCG05G022890	34773229	34774678	1257	alpha/beta-Hydrolases superfamily protein LENGTH=336	-1.7239	0.0070348
ClCG06G014710	28158486	28161945	1068	Unknown protein	-1.7239	0.00079461
ClCG08G008350	20849005	20853126	1855	Cationic amino acid transporter, putative	-1.7222	0.0087579
ClCG04G012200	27079181	27079906	714	Calmodulin	-1.7215	0.0059193
ClCG02G008090	10168617	10170211	1332	myb domain protein r1 LENGTH=305	-1.7191	6.26e-12
ClCG02G020090	34703907	34706320	1206	Protein kinase	-1.7182	3.91e-10
ClCG06G016390	29597956	29603003	1866	Nitrate transporter 1.2a	-1.7179	0.0072266
ClCG09G002500	2291532	2294750	3219	Unknown protein	-1.7158	1.43e-07
ClCG01G009290	12771720	12773285	766	Lectin family protein	-1.7149	3.36e-05
ClCG02G005500	6012035	6012367	306	Unknown protein	-1.7141	0.0020765
ClCG01G008670	10404260	10406646	1905	Leucine-rich repeat receptor-like protein kinase	-1.7116	1.77e-07
ClCG01G009950	14564517	14566083	573	Protein F12F1.11-, putative	-1.7114	0.00546
ClCG10G014790	29183423	29189129	1758	Actin cross-linking protein LENGTH=519	-1.7106	1.91e-09
ClCG08G001480	2923735	2926116	2047	Nucleoredoxin, putative	-1.7102	0.0020356
ClCG02G008030	9940737	9942607	1382	WRKY transcription factor	-1.7097	0.00071289
ClCG08G007450	19944114	19949430	1688	Chorismate synthase	-1.7087	9.96e-08
Novel00745	10731253	10737578	1594	xyloglucan endotransglycosylase [Cucumis sativus]	-1.7081	0.0018559
ClCG09G003650	3199190	3208165	2141	Major facilitator superfamily protein LENGTH=458	-1.7069	1.81e-06
ClCG06G012870	26116918	26121272	2700	Glutamate receptor	-1.7068	0.00036208
ClCG07G005230	7045648	7048813	1132	WRKY DNA-binding protein 70 LENGTH=294	-1.7063	4.36e-05
ClCG07G015210	31685269	31690151	1292	Transcription factor bHLH	-1.7059	2.39e-07
ClCG01G001450	1355704	1364496	1179	Alcohol dehydrogenase, putative	-1.7042	3.72e-05
ClCG07G011350	27382234	27385841	2281	Kinesin light chain, putative	-1.704	1.47e-06
ClCG11G009950	17053444	17053704	261	CLAVATA3/ESR-RELATED 45 LENGTH=124	-1.7028	0.0048942
ClCG04G011970	26916215	26919333	1320	BHLH transcription factor	-1.702	8.09e-08
ClCG09G010450	10257537	10261171	3392	Leucine-rich repeat receptor-like protein kinase family protein LENGTH=1141	-1.7007	0.00091251
ClCG10G001200	1223470	1226473	1093	At1g31940/F5M6.6	-1.6999	3.25e-08
ClCG09G022150	39180008	39181102	1095	Matrix metalloproteinase	-1.6993	4.63e-05
ClCG05G020150	32367048	32368349	684	Leucine-rich repeat (LRR) family protein LENGTH=404	-1.699	0.010137
ClCG02G023750	38110302	38131226	3318	Peroxidase	-1.6989	0.0027904
ClCG08G005650	17728886	17733124	2559	Myosin-9, putative	-1.6972	3.54e-08
ClCG08G013520	26324002	26326957	1610	WGS project CAID00000000 data, contig chromosome 12	-1.6972	0.00071499
ClCG03G007420	8402840	8406016	2283	U-box domain-containing protein	-1.697	6.85e-09
ClCG03G016230	31261915	31267019	1137	Cytidine/deoxycytidylate deaminase family protein	-1.6968	1.12e-11
ClCG11G001930	2050988	2065004	699	Inositol oxygenase	-1.6967	0.001827
ClCG09G012100	13286344	13289673	836	Lsd1-like protein	-1.6955	0.0046579
ClCG09G017730	34700540	34706151	3209	Guanine nucleotide-binding protein alpha-2 subunit	-1.6948	8.07e-06
ClCG05G006360	6326478	6329443	2470	Protein COBRA, putative	-1.6946	5.33e-08
ClCG05G025080	36534812	36535947	907	T10O24.15, related	-1.6942	0.0038466
ClCG01G018830	33289368	33290687	1320	Transcriptional regulator ATRX homolog	-1.6921	0.0070234
ClCG06G008590	12743266	12746217	2295	Receptor protein kinase	-1.6917	6.32e-16
ClCG06G015760	29091601	29103318	3006	UDP-glucose 6-dehydrogenase	-1.6903	1.81e-06
ClCG07G007350	18497326	18500063	1303	Biotin carboxyl carrier protein of acetyl-CoA carboxylase	-1.6902	0.0012807
ClCG01G015580	29819686	29820912	1227	U-box domain-containing protein	-1.6889	0.0023822
ClCG01G014280	28571206	28578416	3174	P-loop containing nucleoside triphosphate hydrolases superfamily protein LENGTH=500	-1.6882	2.37e-09
ClCG06G010770	23289894	23290274	381	AT3g15630/MSJ11_3	-1.6869	0.0023318
ClCG08G012590	25489388	25494145	1619	GDP-mannose transporter	-1.6854	1.06e-05
ClCG01G025150	38261347	38262327	423	Unknown protein	-1.6851	0.002654
Novel00135	36032382	36036596	1954	PREDICTED: sugar carrier protein C-like [Cucumis melo]	-1.6846	0.00010223
ClCG09G008410	7873468	7874241	774	Auxin induced-like protein	-1.6845	6.77e-05
ClCG01G021270	35170642	35171873	801	Heavy metal transport/detoxification superfamily protein LENGTH=254	-1.6844	4.14e-07
ClCG05G001420	1460824	1463726	2437	RING/U-box superfamily protein LENGTH=212	-1.6834	8.34e-07
ClCG02G004740	4932405	4936016	2007	Purple acid phosphatase, putative	-1.6833	4.9e-07
ClCG09G001270	1213294	1216949	1123	GDSL esterase/lipase	-1.6808	0.0011348
ClCG08G000990	2057780	2069606	1660	MATE efflux family protein 9	-1.6798	0.0043507
ClCG02G003320	3268331	3268792	462	AT4g35320/F23E12_120	-1.6792	0.00062989
ClCG08G005780	17868183	17875608	1969	IAA-amino acid hydrolase ILR1, putative	-1.6778	0.0018134
ClCG07G010780	26648898	26652321	1635	Galactoside 2-alpha-L-fucosyltransferase, putative	-1.6774	0.00073366
ClCG05G022430	34347598	34358657	2196	Lipid phosphate phosphatase 2 family protein	-1.6773	0.00057426
ClCG04G011370	26382171	26383010	840	Plant-specific domain TIGR01570 family protein	-1.6768	0.0025897
ClCG09G018320	35331134	35338351	4344	ABC transporter B family member 19	-1.6765	0.0096279
ClCG11G006600	7251774	7259871	3017	Gamma-glutamyl phosphate reductase	-1.6746	0.00031253
ClCG06G012270	25394004	25397360	1622	BHLH transcription factor	-1.6728	0.0020741
ClCG05G006440	6432651	6435177	1101	Chitinase-like protein	-1.6717	0.0015549
ClCG07G000500	512422	514694	1176	Heat Stress Transcription Factor family protein	-1.6717	0.0087084
ClCG07G004280	5237476	5241806	1137	N-(5'-phosphoribosyl)anthranilate isomerase	-1.6714	0.00023616
ClCG04G002700	9559776	9562100	1117	4,5-DOPA dioxygenase extradiol-like protein	-1.6711	7.58e-06
ClCG02G004280	4362881	4366393	1847	Non-imprinted in Prader-Willi/Angelman syndrome region protein, putative	-1.6693	0.00029023
ClCG02G019820	34492610	34496980	2184	Kinase family protein	-1.6693	0.0024601
ClCG02G007630	9012530	9019062	1575	4-coumarate-CoA ligase	-1.6651	0.00015176
ClCG06G014370	27819050	27819610	561	Calmodulin 24-like protein	-1.6648	7.06e-07
ClCG11G003160	3304954	3308021	953	Thylakoid lumenal 16.5 kDa protein	-1.6644	0.00026526
ClCG10G021680	36298518	36300560	1863	tubulin beta chain 3 LENGTH=450	-1.6638	0.0015109
ClCG07G017180	33687620	33691257	1601	Glutamate dehydrogenase	-1.6636	9.8e-05
ClCG11G009710	15911715	15918337	2529	Glutamine--fructose-6-phosphate aminotransferase [isomerizing] 2	-1.6633	1.12e-05
ClCG02G005790	6365137	6366651	1419	Pheromone receptor-like protein	-1.6628	0.00012868
ClCG02G013230	27074738	27085283	1743	Acidic leucine-rich nuclear phosphoprotein 32 family member B	-1.6626	0.00031137
ClCG02G001900	1897182	1922289	5126	Mate efflux family protein	-1.6625	4.13e-05
ClCG07G013100	29498031	29499510	1327	Mitochondrial carrier	-1.6618	0.00010358
ClCG06G006890	8094879	8096526	522	CASP-like protein	-1.6608	0.0050573
Novel00042	5179056	5181297	2160	-	-1.6602	0.0089306
ClCG10G019490	34447087	34449601	2410	Leucine-rich receptor-like protein kinase family protein LENGTH=976	-1.6591	0.007077
ClCG08G005190	16385989	16387825	1427	Regulator of Vps4 activity in the MVB pathway protein LENGTH=409	-1.6583	0.001563
ClCG09G010080	9843723	9850859	2143	Neutral invertase-like protein	-1.6581	5.1e-07
ClCG09G022630	39646797	39657094	3387	Leucine-rich repeat receptor-like protein kinase	-1.6563	5e-10
ClCG05G008800	9537739	9555920	4048	cyclic nucleotide gated channel 1 LENGTH=716	-1.656	2.26e-12
ClCG08G014510	27296807	27303348	3000	Kinesin-related protein	-1.6556	0.0076781
ClCG10G021980	36505758	36511488	2298	Auxin transporter-like protein	-1.6549	0.00073453
ClCG11G017490	30683490	30689358	3448	Phosphoenolpyruvate carboxylase protein	-1.6534	1.03e-06
ClCG08G006240	18628286	18632630	2336	Class E vacuolar protein-sorting machinery protein HSE1	-1.6529	6.23e-05
ClCG01G020040	34179648	34181342	1235	Lateral root primordium family protein	-1.6515	0.0042686
ClCG01G023500	36820621	36821361	741	Ring finger protein, putative	-1.6491	0.0015002
ClCG05G020060	32284003	32301720	3897	HXXXD-type acyl-transferase-like protein	-1.6419	0.0013069
ClCG08G011250	23987753	23989662	1050	GF14 protein	-1.641	4.69e-10
ClCG09G007060	6129892	6132736	1157	Cyclin family protein	-1.6389	0.0018585
ClCG02G023880	38235938	38237983	966	Plant viral-response family protein-like	-1.6363	0.0071515
ClCG10G017710	32631030	32631869	840	zinc finger protein 8 LENGTH=257	-1.6362	0.0030629
ClCG07G011670	27770327	27779652	4337	Plant regulator RWP-RK family protein LENGTH=947	-1.6338	1.1e-06
ClCG11G005680	6187381	6187989	609	Ring finger protein, putative	-1.6338	2.09e-07
ClCG05G000670	769181	774115	1622	NC domain-containing family protein	-1.6317	0.0015527
ClCG05G008320	9007236	9009710	2475	Kinase family protein	-1.6309	0.0003921
ClCG09G013550	20336736	20340382	1795	Actin	-1.629	0.00097218
ClCG10G009990	22590990	22595132	2145	Pyruvate kinase	-1.6281	3e-08
ClCG02G009420	14050319	14051774	1000	Thymidine kinase	-1.6267	0.0026472
ClCG06G004980	5655731	5656518	690	F3E22.2 protein	-1.626	0.0019199
ClCG09G020000	37053583	37056127	2147	70 kDa heat shock protein	-1.6258	0.0013661
ClCG07G008240	22036205	22040255	1999	WGS project CAID00000000 data, contig chromosome 09	-1.6232	0.0070009
ClCG05G019350	31638346	31640094	1569	Cytochrome P450	-1.6223	2.75e-11
Novel00748	17932021	17933487	1102	PREDICTED: uncharacterized protein LOC103499498 [Cucumis melo]	-1.6221	0.00077301
ClCG01G009230	12206269	12211812	804	Phloem protein 2	-1.6206	1.99e-05
ClCG05G013370	19013254	19018327	1234	F28J7.19 protein	-1.6196	0.001471
ClCG02G001330	1501558	1501815	258	Wound-responsive family protein LENGTH=83	-1.6191	0.0056467
ClCG09G002200	2016339	2029928	2866	Coatomer beta subunit, putative	-1.619	7.34e-09
ClCG09G019520	36711487	36715090	1143	CONSTANS-like zinc finger protein	-1.619	5.11e-05
ClCG09G017990	34962445	34965236	1229	Pectinesterase	-1.6179	2.11e-05
ClCG10G010140	22896950	22899084	630	proline-rich family protein LENGTH=98	-1.6178	5.51e-12
ClCG07G007090	14544514	14550554	2665	Receptor-kinase, putative	-1.6171	0.0040294
ClCG01G011640	19483255	19484091	837	CCR4-NOT transcription complex subunit 7	-1.6147	0.0024594
ClCG10G001330	1395613	1403530	2979	Lysine-specific demethylase 5B	-1.6144	2.72e-05
ClCG09G020650	37651864	37653674	949	Chlorophyll a-b binding protein 1B-21, chloroplastic	-1.6143	0.0057014
ClCG08G005950	18121344	18124645	1055	Signal peptidase I, putative	-1.6113	0.00016246
ClCG09G012560	14876219	14878931	1914	Kinase family protein	-1.6059	0.0068616
ClCG01G008210	9508678	9509472	795	TCP family transcription factor LENGTH=250	-1.6056	0.0012319
ClCG09G013710	21221249	21233936	2851	LETM1 and EF-hand domain-containing protein 1, mitochondrial	-1.6049	2.82e-09
ClCG06G004920	5601366	5601962	597	glycine-rich protein LENGTH=201	-1.6045	6.1e-06
ClCG08G009030	21579504	21582598	1072	Wall-associated receptor kinase-like protein	-1.6031	0.0018804
ClCG08G010660	23360866	23365093	1615	WGS project CAID00000000 data, contig chromosome 12	-1.6026	0.00016822
ClCG07G017460	33906518	33910638	1102	2-oxoglutarate (2OG) and Fe(II)-dependent oxygenase superfamily protein LENGTH=341	-1.6014	0.00010173
ClCG10G016050	30630273	30631379	1107	Glutaredoxin family protein LENGTH=402	-1.6	0.0015406
ClCG04G008360	23311049	23316525	2619	Cation/H(+) antiporter 19	-1.5967	9.58e-05
ClCG05G004200	3877071	3880866	3215	Transducin/WD40 domain-containing protein-like protein	-1.5966	0.0040265
ClCG01G018320	32853761	32857154	2488	Kinase family protein	-1.5953	0.0085083
ClCG10G021540	36183668	36188717	2033	Major facilitator superfamily protein LENGTH=575	-1.594	1.05e-05
ClCG01G006590	7418943	7428415	2364	Dynamin	-1.5932	3.92e-05
ClCG02G001540	1655383	1657795	938	Geranylgeranyl transferase type-2 subunit beta	-1.592	0.0025225
ClCG09G019120	36383345	36389936	966	Glucose-6-phosphate/phosphate translocator-related LENGTH=408	-1.5915	0.0025885
ClCG07G009020	23916596	23922727	1624	Zinc finger protein	-1.5891	8.29e-05
ClCG06G011810	24884268	24886390	1633	2-oxoglutarate (2OG) and Fe(II)-dependent oxygenase superfamily protein LENGTH=348	-1.589	0.00033487
ClCG08G015330	27922748	27925203	938	F18O14.5	-1.5874	0.00070039
ClCG10G021380	36030563	36037282	4560	Leucine-rich receptor-like protein kinase family protein LENGTH=1072	-1.5869	0.00013509
ClCG02G007930	9699054	9700430	1377	Alcohol acyl transferase	-1.5865	4.47e-06
ClCG05G022160	34146572	34147588	576	Heavy metal transport/detoxification superfamily protein LENGTH=152	-1.5857	0.00078351
ClCG09G021230	38236836	38239858	1440	Outward rectifying potassium channel	-1.5849	1.07e-12
ClCG04G010570	25564941	25565792	773	Unknown protein	-1.5829	0.002308
ClCG01G001430	1337950	1342433	1695	Glucan endo-1,3-beta-glucosidase, putative	-1.5823	0.0037593
ClCG02G013650	27675668	27678937	2532	Kinase, putative	-1.5813	3.09e-07
ClCG06G017780	30873887	30876957	1827	Argininosuccinate synthase	-1.5812	0.0033967
ClCG02G000630	659333	660499	1167	U-box domain-containing protein	-1.5805	0.00053828
ClCG09G000640	555012	558747	776	At1g55160/T7N22.11	-1.5786	1.92e-07
ClCG04G005420	19095805	19101815	1302	RNA recognition motif-containing family protein	-1.5784	1.27e-06
ClCG02G020000	34616714	34617850	1137	RING/U-box superfamily protein LENGTH=320	-1.5783	3.86e-08
ClCG06G001950	2087022	2089591	1573	[Protein-PII] uridylyltransferase	-1.5766	0.00123
ClCG10G022360	36805250	36818407	6255	Receptor-like protein kinase	-1.5748	1.09e-08
ClCG04G006520	21242542	21244440	1147	DNA binding protein, putative	-1.5735	0.004287
ClCG08G016960	29280827	29284560	1384	Pollen specific protein sf21, putative	-1.5729	0.0066227
ClCG05G017930	30281456	30281866	411	Glutaredoxin 2.1	-1.5707	0.0017191
ClCG01G007930	9081161	9090348	2223	Acetyl-coenzyme A synthetase	-1.5679	0.010102
ClCG10G000170	288374	290734	1200	Auxin efflux carrier family protein	-1.567	0.0040883
ClCG10G014420	28801274	28808502	1536	nodulin MtN21 /EamA-like transporter family protein LENGTH=370	-1.5641	7.34e-09
ClCG10G015480	30004824	30006574	863	early nodulin-like protein 17 LENGTH=172	-1.5636	0.010413
ClCG05G023760	35521249	35524046	1332	14-3-3-like protein GF14	-1.5633	0.0071568
ClCG07G014970	31382440	31383126	687	Unknown protein	-1.5628	0.00055082
ClCG01G018570	33048132	33049325	1194	Ring finger protein, putative	-1.5624	0.0016201
ClCG07G002810	2914895	2922624	1451	Haloacid dehalogenase-like hydrolase domain-containing protein 1A	-1.5607	0.00017619
ClCG08G010470	23154127	23157357	1500	Alpha-1,4-glucan-protein synthase [UDP-forming], putative	-1.5598	4.6e-06
ClCG09G018960	36215088	36218878	2145	L-aspartate oxidase, putative	-1.5597	0.0014506
ClCG08G015460	27999989	28001587	1599	Allene oxide synthase	-1.5586	0.0004708
ClCG05G013660	19966001	19970181	1633	NAD(P)-binding Rossmann-fold superfamily protein LENGTH=296	-1.5582	0.0032764
ClCG06G001800	1860012	1863060	1046	jasmonate-zim-domain protein 10 LENGTH=197	-1.5582	0.0013853
ClCG01G000810	704442	711972	3778	ATPase family gene 2 protein	-1.558	0.0021202
ClCG02G006440	7386446	7394601	1461	Plant basic secretory family protein	-1.5569	0.0011183
ClCG01G000800	674883	677744	1858	C4-dicarboxylate transporter/malic acid transport protein	-1.5552	0.0033122
ClCG05G022690	34572102	34573065	393	CLAVATA3/ESR (CLE)-related protein 43	-1.5545	0.0044554
ClCG09G011210	11123517	11125835	1847	Armadillo/beta-catenin repeat family protein	-1.5539	0.00063139
ClCG02G007700	9176217	9180467	1298	Gamma-tocopherol methyltransferase	-1.5526	0.0088496
ClCG01G022030	35658998	35661775	1537	MAR binding filament-like protein 1 LENGTH=726	-1.5524	0.010068
ClCG05G024160	35817899	35822001	1321	MADS-box transcription factor 2	-1.5524	0.0036899
ClCG02G019380	34112772	34116079	2631	Kinase family protein	-1.5517	0.00048461
ClCG06G001960	2106383	2109846	1115	U-box domain-containing protein	-1.5515	0.00067642
ClCG04G005330	18979059	18979364	306	Methyltransferase-related protein LENGTH=76	-1.5494	0.00080616
ClCG01G006790	7826709	7831681	2253	microtubule-associated protein 65-7 LENGTH=603	-1.5493	0.0018115
ClCG03G001340	1289230	1296610	1377	Cytochrome P450, putative	-1.5486	0.010614
ClCG09G011030	10887289	10893967	1542	Extracellular ligand-gated ion channel	-1.5455	0.0082395
ClCG07G004430	5524806	5529204	2488	Leucine-rich receptor-like protein kinase-like	-1.545	0.00015021
ClCG05G004020	3717859	3720512	1219	Nuclear receptor coactivator	-1.5443	0.0006281
ClCG01G010150	15121550	15122997	834	Neurofilament medium polypeptide	-1.5426	0.0080968
ClCG07G013560	29987005	29990657	1823	IAA-amino acid hydrolase ILR1, putative	-1.5424	3.02e-09
ClCG11G018240	31394677	31396843	1145	Fiber protein Fb34	-1.5398	0.0054959
ClCG09G002560	2345727	2346089	363	AT3g15630/MSJ11_3	-1.5397	0.0049657
ClCG05G017590	29925803	29928897	2036	RING/U-box superfamily protein LENGTH=520	-1.5388	0.00045884
ClCG09G001030	921333	925784	3054	Lipoxygenase	-1.5388	2.75e-08
ClCG10G007420	10894567	10899446	1872	Major facilitator superfamily protein LENGTH=601	-1.5386	0.0040268
ClCG05G024450	36041599	36043285	969	Homeobox-leucine zipper family protein	-1.5358	7.81e-08
ClCG02G001070	1263200	1266670	1448	GDSL esterase/lipase	-1.5357	0.003202
ClCG05G023190	35050020	35055045	2831	Phosphate transporter PHO1-3	-1.5351	0.0032794
ClCG11G012480	25470293	25500340	2556	MATE efflux family protein, expressed	-1.5339	9.82e-05
ClCG05G017360	29687053	29691231	949	Unknown protein	-1.5333	2.01e-06
ClCG09G000790	677972	683860	4317	Phospholipid-transporting ATPase	-1.5326	0.0020148
ClCG09G006130	5226528	5232322	1516	Glutathione S-transferase	-1.5323	5.13e-10
ClCG05G020740	32786870	32790251	2744	U-box domain-containing protein	-1.5314	2.04e-09
ClCG05G025790	37138626	37142439	2976	Phototropic-responsive NPH3 family protein	-1.5308	1.44e-05
ClCG01G024600	37621754	37622197	444	Protein of unknown function, DUF538 LENGTH=166	-1.5296	1.07e-09
ClCG02G003460	3415405	3418800	1470	Kinase family protein	-1.5288	0.00088354
ClCG01G003070	3090662	3094638	1128	IQ-domain 22 LENGTH=484	-1.5284	0.0011742
ClCG02G020650	35144390	35146279	1890	Exocyst subunit EXO70 family protein	-1.5282	0.0046786
ClCG05G015210	26748390	26754153	1953	4-coumarate--CoA ligase family protein	-1.5282	0.00096479
ClCG09G020460	37477101	37481364	2158	IQ domain-containing protein	-1.5277	2.7e-05
ClCG08G009360	21983117	21989401	2011	Catalase	-1.5266	3.31e-05
ClCG03G007320	8316300	8326267	4523	Protein kinase-like protein	-1.5265	6.99e-08
ClCG04G003280	12066212	12072466	4017	Cellulose synthase family protein	-1.5256	0.0011433
ClCG11G018220	31363027	31364925	1481	Protochlorophyllide reductase C family protein	-1.5253	0.0030646
ClCG10G006320	8789884	8805731	3849	Serine/threonine-protein kinase	-1.5249	0.0015665
ClCG11G008270	11397983	11398813	831	Zinc finger family protein	-1.5244	1.25e-07
ClCG02G000620	649893	650543	651	VQ motif-containing family protein	-1.524	3.17e-05
ClCG11G003660	3817037	3819416	2165	Transmembrane 9 superfamily protein member 2	-1.5236	7.82e-07
ClCG10G003350	4158575	4163754	1728	C4-dicarboxylate transporter/malic acid transport family protein	-1.523	0.0062533
ClCG10G004670	5909581	5912145	894	Pirin	-1.5214	0.0081357
ClCG05G014460	24389888	24393113	1198	Chloroplast lipocalin	-1.52	1.11e-06
ClCG05G024410	35967669	35968184	516	Histone-lysine N-methyltransferase SETD1A	-1.5178	0.0025377
ClCG02G019660	34350878	34351993	1116	C2H2 zinc finger protein	-1.5177	5.87e-05
ClCG04G009020	23832679	23846858	2771	Aquaporin	-1.5169	0.0015534
ClCG08G009650	22320570	22321580	1011	Gibberellin receptor GID1, putative	-1.5138	0.0018014
ClCG06G000630	582478	586374	2144	Genomic DNA, chromosome 3, P1 clone: MMB12	-1.5129	1.49e-13
ClCG11G005100	5471599	5475188	1950	Protein kinase superfamily protein LENGTH=708	-1.5127	0.010957
ClCG11G019150	32129978	32138965	4947	Olfactory receptor 8H3	-1.5115	0.0068802
ClCG04G002490	8477602	8481802	2215	Phosphatidylinositol transfer protein SFH5	-1.5107	0.010239
ClCG10G003250	4020701	4023030	1847	Nucleoredoxin, putative	-1.5091	0.0002443
ClCG08G010980	23715313	23720512	1850	WD-repeat protein, putative	-1.5081	0.0045066
ClCG05G018460	30704850	30710541	4969	Filament-like plant protein	-1.5072	0.010378
ClCG11G019170	32150815	32153277	2274	Kinase, putative	-1.5069	0.0044953
ClCG11G009750	16035128	16038176	1581	Protein phosphatase-2c, putative	-1.5062	2.34e-05
ClCG05G004110	3774484	3792040	3765	Major facilitator superfamily protein LENGTH=586	-1.5061	0.0092108
Novel00898	29818190	29823152	3645	PREDICTED: TMV resistance protein N [Cucumis melo]	-1.5058	4.33e-05
ClCG10G002910	3504272	3510672	1954	Nitrate transporter 1.1	-1.503	1.09e-11
ClCG02G018910	33651755	33658087	1138	Transmembrane protein 56-B	-1.5029	1.33e-06
ClCG02G005880	6456275	6456832	558	Calmodulin-related family protein	-1.5028	9.48e-11
ClCG08G015970	28373553	28379504	2006	Protein kinase	-1.5023	5.3e-06
ClCG07G000730	803813	804245	322	PR-6 proteinase inhibitor family protein	-1.502	7.84e-05
ClCG03G006510	7283519	7286570	1777	Chaperone DnaJ-domain superfamily protein LENGTH=455	-1.5005	0.0042614
ClCG07G011720	27889992	27891935	1439	Unknown protein	-1.4996	3.78e-05
ClCG03G003540	3897713	3900372	958	Nucleoside diphosphate kinase	-1.4989	0.0016692
ClCG05G024420	35992258	35998426	2198	Kelch repeat-containing F-box family protein	-1.4978	2.76e-06
ClCG04G004190	16175974	16176567	594	Calcium-binding protein 2	-1.4952	0.0015953
ClCG07G016530	32977499	32977882	384	Unknown protein	-1.4945	0.0036015
ClCG11G004600	4996667	5000064	1414	Chorismate mutase 1	-1.4941	1.09e-09
ClCG02G021130	35625206	35627855	1503	RING/U-box superfamily protein LENGTH=494	-1.4925	0.0021623
ClCG06G010780	23304861	23307501	1047	RAS-related GTP-binding nuclear protein 2 LENGTH=221	-1.4921	3.07e-08
ClCG03G006630	7432709	7438044	2191	Sugar transporter, putative	-1.4914	0.00040425
ClCG09G018310	35301507	35309718	1068	Set, putative	-1.4881	3.29e-05
ClCG04G005290	18941908	18945687	1268	NDH-dependent cyclic electron flow 5	-1.4865	2.78e-06
ClCG09G017230	33868686	33869228	543	Gamma-glutamylaminecyclotransferase a	-1.4842	5.88e-10
ClCG01G017200	31773997	31778594	2869	U-box domain-containing protein 4	-1.4839	2.26e-05
ClCG02G021790	36243734	36247174	1963	Bifunctional polymyxin resistance arnA protein	-1.4831	6.03e-06
ClCG11G000850	1103614	1106770	3045	Receptor kinase	-1.4826	0.0011637
ClCG11G007790	10625130	10636336	3176	Similarity to protein kinase	-1.4823	9.2e-05
ClCG03G009670	14887506	14889225	1131	Allene oxide cyclase 2	-1.4822	5.61e-05
ClCG01G001700	1671342	1676159	1560	UDP-glucose 4-epimerase family protein	-1.4816	0.0099378
ClCG07G012870	29250432	29254711	2210	Boron transporter	-1.4814	5.17e-06
ClCG11G015460	28751920	28756269	1775	Galactosyltransferase family protein	-1.4811	0.0018868
ClCG11G005250	5678508	5680706	2199	Beta-glucan-binding protein	-1.4788	0.0010479
ClCG04G000530	1950071	1955598	3125	nucleolar protein gar2-related LENGTH=669	-1.4787	0.0018456
ClCG01G019110	33511805	33517021	2216	Gamma-glutamyltranspeptidase family protein	-1.4783	5.77e-05
ClCG10G021500	36138247	36157154	7077	Serine/threonine-protein kinase	-1.476	0.00020152
ClCG07G003870	4398821	4401830	2550	Proliferating cell nuclear antigen	-1.4747	0.0073943
ClCG10G001900	2119210	2125565	2178	S-adenosyl-L-methionine-dependent methyltransferases superfamily protein LENGTH=621	-1.4737	0.0012087
ClCG11G001560	1740167	1744707	1827	BREVIS RADIX-like 4 LENGTH=384	-1.4708	0.0024344
Novel00317	30212716	30215622	5581	PREDICTED: phenylalanine ammonia-lyase isoform X1 [Cucumis sativus]>gi|700211178|gb|KGN66274.1| hypothetical protein Csa_1G590300 [Cucumis sativus]	-1.4704	2.09e-05
ClCG01G024640	37670537	37677803	1639	Katanin p60 ATPase-containing subunit, putative	-1.4699	2.4e-06
ClCG07G014760	31191612	31205212	2721	Protein kinase, putative	-1.4696	0.00026091
ClCG06G006860	8038178	8039910	850	Nicotiana lesion-inducing like	-1.469	0.0024263
ClCG07G010680	26565312	26569070	1392	Kinase family protein	-1.4684	0.00028285
ClCG05G023100	34960671	34962734	1284	Cytochrome B561 family protein	-1.4674	0.00031419
ClCG01G006080	6798143	6798580	438	Proline-rich extensin-like family protein LENGTH=951	-1.4672	6.33e-08
ClCG09G007830	7151787	7152672	804	maternal effect embryo arrest 60 LENGTH=175	-1.4672	5.72e-06
ClCG05G000900	962768	964011	555	Oxygen-evolving enhancer protein 3-2	-1.4658	0.0033111
ClCG05G024810	36310098	36313493	1805	cDNA, clone: J075153F01, full insert sequence	-1.4658	3.4e-05
ClCG02G012820	26542448	26543888	991	Calmodulin-related family protein	-1.4654	0.0013281
ClCG05G009150	9941498	9945294	2614	Yellow stripe-like transporter 3.1	-1.4625	4.06e-06
ClCG10G000230	332732	335691	1314	Protein kinase superfamily protein LENGTH=414	-1.4618	0.00094957
ClCG06G012570	25717033	25723825	2367	Family of unknown function (DUF566) LENGTH=609	-1.4601	2.6e-05
ClCG09G007840	7163942	7165076	1071	Gibberellin receptor GID1, putative	-1.4599	0.0060632
ClCG02G021050	35566020	35572452	1683	MLO-like protein	-1.4598	0.00058308
ClCG01G023090	36502803	36504003	925	Dof zinc finger protein	-1.4576	5.41e-06
ClCG03G007990	9083328	9087936	4424	Leucine-rich receptor-like protein kinase	-1.4572	0.0066818
ClCG03G009250	12031389	12037268	2390	Mitogen-activated protein kinase kinase kinase, putative	-1.4571	7.46e-12
ClCG08G003530	9549947	9552190	1638	Trihelix transcription factor GT-2	-1.4566	0.0030723
ClCG02G019030	33792180	33795500	1253	BZIP transcription factor family protein	-1.4549	0.010802
ClCG01G019280	33607984	33612424	1350	ATP/GTP binding protein	-1.4532	0.00057722
ClCG09G000250	269514	271350	1305	IQ domain-containing protein	-1.4528	0.0096288
ClCG11G004430	4748420	4753331	2917	Leucine-rich receptor-like protein kinase family protein LENGTH=1072	-1.4517	6.08e-05
ClCG11G019110	32098545	32102375	1563	BZIP transcription factor family protein	-1.449	0.0014947
ClCG01G025210	38303940	38306486	2547	Kinase, putative	-1.4488	0.0032745
ClCG08G016010	28441956	28445711	2295	Remorin-1 protein	-1.4487	0.0064704
ClCG10G007700	11649284	11652979	2377	Endo-1,4-beta-glucanase, putative	-1.4483	0.0027185
ClCG09G022550	39559032	39560647	693	Adhesive/proline-rich protein	-1.4477	0.0073368
Novel00626	11418768	11422279	2599	PREDICTED: uncharacterized protein LOC105964920 [Erythranthe guttatus]	-1.4474	0.002754
ClCG02G003090	3021280	3031935	2337	Subtilisin-like serine protease	-1.4472	9.24e-09
ClCG10G018970	33937195	33938158	839	Glucosamine 6-phosphate N-acetyltransferase, putative	-1.4451	0.0012185
ClCG01G003210	3291622	3293532	1911	Molybdenum cofactor sulfurase	-1.4449	2.03e-06
ClCG05G023320	35159817	35162905	1845	Receptor-like kinase	-1.4448	0.0020784
ClCG09G015500	30036956	30042669	1071	Metacaspase-1	-1.4443	0.0014197
ClCG05G005550	5437160	5441169	1815	Protein phosphatase 2c, putative	-1.4436	8.41e-06
ClCG11G013230	26514965	26521418	2019	Peptide chain release factor, putative	-1.4432	0.0021563
ClCG02G018010	32593591	32594550	960	Transcription factor TCP4	-1.443	0.00013333
ClCG07G017270	33746019	33746838	289	Unknown protein	-1.4429	0.0024804
ClCG05G021700	33772925	33774977	429	Heavy metal transport/detoxification superfamily protein LENGTH=352	-1.4427	5.57e-08
ClCG02G024380	38633088	38636264	1887	Carboxyl-terminal peptidase	-1.4397	0.0082243
ClCG01G016980	31522879	31524189	1096	WRKY transcription factor	-1.4393	1.62e-06
ClCG07G011550	27648641	27653510	1459	UDP-glucose 4-epimerase family protein	-1.4391	0.00030223
ClCG11G006390	6994736	6997858	1354	Nucleotide-sugar transporter family protein LENGTH=308	-1.4369	2.55e-09
ClCG03G000620	625743	627599	1493	Protein phosphatase 2C family protein LENGTH=396	-1.4361	0.00016795
ClCG07G012970	29385892	29391895	2543	Glycosyl transferase family 1 family protein	-1.4353	4.02e-05
ClCG01G013200	26380949	26384584	1558	Phosphate/phosphoenolpyruvate translocator	-1.4349	0.00017091
ClCG03G000050	106174	110346	2572	Kinase interacting (KIP1-like) family protein LENGTH=558	-1.4344	2.48e-07
ClCG10G019170	34094289	34098284	1704	Calmodulin binding protein, putative	-1.4328	0.00045403
ClCG07G010910	26805247	26814368	5028	Myosin-related family protein	-1.4324	2.4e-08
ClCG02G022740	37192770	37197998	2704	F-box family protein	-1.4323	0.00042983
ClCG11G001420	1671135	1673181	1437	Kinase family protein	-1.4318	1.81e-10
ClCG10G015590	30130868	30131365	498	Calcium-binding protein 5	-1.4306	0.0025583
ClCG06G011570	24476651	24480323	1566	BSD domain-containing family protein	-1.4284	3.63e-05
ClCG01G018720	33199084	33200205	1122	Zinc finger protein STOP1 homolog	-1.4278	3.3e-05
ClCG01G019700	33903010	33906067	1326	Inorganic pyrophosphatase, putative	-1.4275	4.35e-06
ClCG11G013190	26483885	26486518	2634	Kinase family protein	-1.4274	9.11e-11
ClCG10G011420	25094650	25097073	1353	Calcium-dependent phosphotriesterase superfamily protein LENGTH=327	-1.4264	1.36e-05
ClCG10G022310	36769276	36772944	1711	Mitochondrial carrier protein, expressed	-1.4255	7.85e-07
ClCG08G000420	1206412	1207793	846	Unknown protein	-1.424	0.010581
ClCG02G018680	33432293	33436675	1880	Glyceraldehyde 3-phosphate dehydrogenase 1 family protein	-1.4215	9.26e-06
ClCG09G019380	36604730	36607919	1419	GHMP kinase-related family protein	-1.4209	0.00033433
ClCG09G021730	38748244	38758522	1135	LORELEI-LIKE-GPI-ANCHORED PROTEIN 1	-1.4197	0.00010602
ClCG07G002180	2249019	2255667	816	GRAM-containing/ABA-responsive protein	-1.4191	0.0026332
ClCG10G013090	27235520	27239444	774	SNARE associated Golgi protein family LENGTH=261	-1.4173	5.64e-05
ClCG10G001630	1729068	1732309	1288	Mitochondrial carrier protein	-1.4158	0.0046067
ClCG04G012650	27437952	27460492	3210	Cyclic nucleotide gated channel	-1.4156	0.0070965
ClCG07G002930	3025454	3025884	339	Unknown protein	-1.4151	0.0066073
ClCG01G021310	35186033	35186326	294	Gb|AAF04428.1	-1.4148	0.0098479
ClCG01G014260	28539548	28542853	2420	Beta-1,3-galactosyltransferase-like protein	-1.4132	0.00047324
ClCG01G014010	28220058	28227921	3425	Argonaute family protein	-1.4104	0.00021519
ClCG10G000890	952886	954022	1137	F-box/kelch-repeat protein	-1.4098	0.0009582
Novel00810	37313276	37318194	5691	-	-1.4086	0.0059762
ClCG03G017290	32415801	32417732	812	Translationally controlled tumor protein	-1.4081	0.0018944
ClCG04G010080	25039373	25040230	858	At2g36220/F2H17.17	-1.4068	0.0087042
ClCG10G015660	30188099	30195655	2919	Calcium-transporting ATPase 1	-1.4056	2.34e-07
Novel00351	24942243	24944887	3232	hypothetical protein Csa_2G370540 [Cucumis sativus]	-1.4056	0.0060204
ClCG11G000490	632860	642789	3100	Non-lysosomal glucosylceramidase	-1.4047	0.00072737
ClCG03G014120	29012207	29016689	3656	Leucine-rich repeat receptor-like protein kinase	-1.398	3.75e-05
ClCG03G009070	11773099	11773764	666	Unknown protein	-1.3977	0.0093969
ClCG08G001260	2527461	2538806	3593	Disease resistance protein (TIR-NBS-LRR class) family LENGTH=1219	-1.3973	3.24e-06
ClCG10G011840	25727248	25732754	1616	Protein kinase superfamily protein LENGTH=361	-1.3945	0.00033111
ClCG03G002760	3179752	3183066	2281	4-coumarate--CoA ligase family protein	-1.394	0.0022121
ClCG10G005370	6666675	6671533	2265	Calcium-dependent protein kinase 1e	-1.3939	1.2e-05
ClCG02G017920	32480540	32482140	1004	basic helix-loop-helix (bHLH) DNA-binding superfamily protein LENGTH=368	-1.3933	0.0047493
ClCG06G003600	4301249	4307273	1355	Cysteine synthase	-1.3932	5.47e-05
ClCG02G020750	35241456	35242660	267	Unknown protein	-1.3917	0.0014764
ClCG01G024370	37491657	37492454	798	Chlorophyll a-b binding protein 21, chloroplastic	-1.3898	0.0019219
ClCG07G005870	9311168	9314176	1393	Jasmonate ZIM-domain protein 2	-1.3896	2.53e-05
ClCG01G022190	35772663	35775564	1076	Unknown protein	-1.3895	0.002242
ClCG06G007040	8484909	8489804	2440	S-adenosyl-L-methionine-dependent methyltransferases superfamily protein LENGTH=608	-1.3883	0.00084092
ClCG05G016930	29244385	29245361	932	Ethylene-responsive transcription factor 3	-1.3867	0.010875
ClCG11G016750	30031680	30042348	3318	Heat shock 70 kDa protein, putative	-1.386	0.0022533
ClCG10G003090	3841441	3842763	1323	UDP-D-GLUCURONATE 4-EPIMERASE 3 family protein	-1.3859	0.00019619
ClCG03G009030	11649014	11649655	481	Senescence-associated family protein	-1.3849	2.57e-05
ClCG10G014530	28962226	28966781	2078	Phytoalexin-deficient 4-2 protein	-1.3841	5.33e-06
ClCG09G018940	36192146	36197797	1948	GDSL esterase/lipase	-1.3839	0.00035415
ClCG08G000350	1072130	1073569	1184	MYB domain protein 12	-1.3835	3.82e-05
ClCG05G004080	3763551	3765149	870	Unknown protein	-1.3832	0.00026743
ClCG02G020250	34805004	34809815	1476	Palmitoyltransferase	-1.3822	0.0054325
ClCG03G000680	687489	691482	1329	Omega-3 fatty acid desaturase	-1.3822	0.00010121
Novel00785	18413533	18416049	2942	PREDICTED: protein CDI [Cucumis sativus]>gi|700205358|gb|KGN60491.1| hypothetical protein Csa_3G915190 [Cucumis sativus]	-1.3822	0.004678
Novel00393	1883754	1891164	6324	PREDICTED: MADS-box protein SOC1 [Cucumis sativus]	-1.3818	1.6e-06
ClCG04G011770	26731491	26736656	1206	Glycerophosphoryl diester phosphodiesterase, putative	-1.3815	9.04e-06
ClCG05G008740	9466928	9469919	1411	Abscisic acid receptor PYL8	-1.3792	2.92e-06
ClCG05G000070	109430	110619	1048	Membrane protein	-1.3782	0.0060598
ClCG01G013880	27830889	27831825	568	Cyclin-dependent kinases regulatory subunit, putative	-1.3778	0.0052711
ClCG04G009210	24067016	24070432	2492	Kinase family protein	-1.3777	0.0016128
ClCG04G010720	25731887	25736955	2113	Mitogen-activated protein kinase 16	-1.3761	0.010431
ClCG08G016430	28794190	28795569	1291	Sigma factor sigb regulation protein rsbq, putative	-1.3753	8.34e-06
ClCG07G005250	7114483	7119170	2193	Thiosulfate sulfurtransferase/rhodanese-like domain-containing protein 2-like protein	-1.374	8.93e-05
ClCG09G011950	12705302	12713367	2606	Mitochondrial carrier protein	-1.3736	0.0013567
ClCG10G001620	1721113	1722407	1113	Abscisic acid receptor PYR1	-1.3735	3.05e-07
Novel00524	37435886	37438723	2838	PREDICTED: photosystem II core complex proteins psbY, chloroplastic-like [Cucumis melo]	-1.373	0.0077204
ClCG07G011780	27979802	27984904	1317	Calreticulin-3	-1.3722	0.0030589
ClCG07G013550	29984232	29986589	1604	Core-2/I-branching beta-1,6-N-acetylglucosaminyltransferase family protein LENGTH=386	-1.3695	0.004611
ClCG01G004350	4626696	4628969	2274	Unknown protein	-1.369	0.0024106
ClCG01G024790	37838635	37842956	1969	Endoplasmic oxidoreductin-1	-1.3688	0.00071213
ClCG03G001980	2146963	2148969	1149	Actin depolymerizing factor-like protein	-1.368	1.06e-07
ClCG02G015520	29805955	29806800	846	Proline-rich extensin-like family protein LENGTH=895	-1.3673	4.02e-09
ClCG10G006280	8721005	8724627	1447	Protein kinase family protein	-1.3671	0.00030465
ClCG07G016390	32799077	32801007	1704	Delta(24)-sterol reductase	-1.367	0.0011529
ClCG01G007730	8830682	8833280	1342	E3 ubiquitin ligase-like protein	-1.3668	0.010391
ClCG10G005180	6387130	6389000	1436	Glucan endo-1,3-beta-glucosidase, putative	-1.3648	4.27e-05
ClCG03G015610	30564472	30569790	2921	Beta-galactosidase	-1.3642	0.0019182
ClCG06G014560	28012215	28027001	3087	MATE efflux family protein LENGTH=486	-1.3642	3.2e-06
ClCG10G019810	34736892	34738379	1488	UDP-Glycosyltransferase superfamily protein LENGTH=496	-1.3642	7.13e-05
ClCG08G012150	25034940	25037786	1360	alpha/beta-Hydrolases superfamily protein LENGTH=390	-1.364	8.14e-10
ClCG06G015570	28921382	28926383	3994	Protein LONGIFOLIA 2	-1.3622	0.00067148
ClCG06G001820	1884245	1886281	736	LITAF-domain-containing protein	-1.3603	0.00034359
ClCG02G020910	35442150	35443284	591	LOB domain-containing protein, putative	-1.3587	0.00085644
ClCG05G019280	31514060	31519182	2930	Similarity to protein kinase	-1.3582	0.000379
ClCG08G012620	25509216	25511264	2049	exocyst subunit exo70 family protein G1 LENGTH=687	-1.3581	8.69e-05
ClCG09G001280	1224256	1226528	1352	Ethylene-responsive transcription factor 4	-1.3581	1.58e-06
ClCG09G001620	1518429	1524991	1591	7-dehydrocholesterol reductase, putative	-1.3571	4.38e-06
ClCG07G002600	2689452	2693269	3243	Trehalose-6-phosphate synthase, putative	-1.357	1.79e-05
ClCG05G024800	36306121	36308046	1926	Leucine-rich repeat receptor-like protein kinase family protein LENGTH=1045	-1.3547	0.0020382
ClCG01G018300	32822580	32834997	2880	UDP-Glycosyltransferase superfamily protein LENGTH=470	-1.3545	0.001384
ClCG06G010560	22629347	22632915	1681	Myb family transcription factor family protein	-1.3539	4.69e-05
ClCG03G009500	12970459	12971037	579	Cold shock protein-1	-1.3533	0.00086385
ClCG11G004830	5165015	5169712	1954	methyl esterase 11 LENGTH=390	-1.3527	0.0016546
ClCG03G008190	9323890	9326782	2306	Protein kinase	-1.3517	0.00014546
ClCG08G015120	27792484	27792831	348	Unknown protein	-1.3512	0.0018598
ClCG09G017790	34768740	34772016	2383	NAD(P)H dehydrogenase (quinone)	-1.3509	0.00060809
ClCG10G000500	576075	580171	1955	Eukaryotic aspartyl protease family protein LENGTH=513	-1.3506	7.81e-06
ClCG03G002150	2372110	2376508	2169	Protein disulfide isomerase, putative	-1.35	0.0031887
ClCG05G020590	32672272	32677851	3686	calcium-transporting ATPase, putative LENGTH=1049	-1.3496	6.52e-09
ClCG05G024010	35703118	35709302	1970	Protein kinase, putative	-1.3491	5.12e-10
ClCG09G020570	37570486	37575057	1357	Unknown protein	-1.3459	0.000276
ClCG01G001280	1170541	1173542	1188	Transcription factor, putative	-1.3439	4.19e-07
ClCG03G015470	30391505	30394568	1575	basic helix-loop-helix (bHLH) DNA-binding family protein LENGTH=466	-1.3432	0.0049118
ClCG05G003080	2952110	2955512	410	Rapid alkalinization factor preproprotein	-1.3431	0.00048156
ClCG05G020040	32277049	32278428	1380	HXXXD-type acyl-transferase-like protein	-1.3429	0.00030858
ClCG07G003860	4396180	4399794	1329	Nucleotide-sugar transporter family protein LENGTH=308	-1.3406	3.17e-05
ClCG06G000210	224752	230056	3280	galacturonosyltransferase 1 LENGTH=673	-1.3391	0.0022083
ClCG10G014060	28372477	28380599	1759	Kinase family protein	-1.3381	2.19e-07
ClCG07G004720	6053378	6059946	2966	Gb|AAD25673.1	-1.338	3.92e-06
ClCG05G000170	268343	270270	1678	IQ-domain 17 LENGTH=534	-1.3379	0.00010502
ClCG02G021350	35896106	35901793	2697	2-phosphoglycerate kinase-related family protein	-1.3378	0.00012356
ClCG05G004170	3816732	3821685	2541	Tetratricopeptide repeat protein 7B	-1.3368	0.010485
ClCG01G018900	33368831	33369883	1053	Ethylene-responsive transcription factor 5	-1.3362	0.00019617
ClCG01G014050	28291355	28292581	691	Respiratory supercomplex factor 1, mitochondrial	-1.3356	1.85e-06
ClCG07G000130	177647	180267	1669	Endonuclease/exonuclease/phosphatase family protein	-1.3353	0.005979
ClCG01G025810	38861221	38874234	2586	Prune-like protein	-1.3349	0.002156
ClCG08G008930	21465000	21469108	1391	KINASE 2B family protein	-1.3333	0.007238
ClCG11G008060	11080202	11083974	1848	bZIP transcription factor family protein LENGTH=368	-1.3332	0.0020487
ClCG11G010940	21528255	21535252	1282	Haloacid dehalogenase-like hydrolase family protein	-1.3321	2.03e-09
ClCG01G002280	2216262	2216894	633	Late embryogenesis abundant (LEA) hydroxyproline-rich glycoprotein family LENGTH=214	-1.3312	0.0014533
ClCG01G016220	30566781	30567719	939	GNS1/SUR4 membrane family protein	-1.3305	1.14e-05
ClCG02G008370	10783114	10786131	898	BHLH transcription factor 1	-1.3291	0.00016703
ClCG08G015910	28323001	28323279	279	Calmodulin	-1.3288	0.002867
ClCG02G012310	25685109	25688512	1292	F-box protein	-1.3286	0.0011749
ClCG09G006710	5800438	5802291	1545	Kinase, putative	-1.3283	0.010709
ClCG02G024150	38462475	38465982	1323	Calmodulin	-1.3276	1.16e-06
ClCG08G014730	27504654	27507047	699	TRAM, LAG1 and CLN8 (TLC) lipid-sensing domain containing protein LENGTH=231	-1.3267	7.81e-05
ClCG04G010760	25765434	25768809	1745	Beta-glucosidase 44-like protein	-1.3249	0.00010226
ClCG08G015850	28283195	28283458	264	Calcium-binding EF-hand family protein LENGTH=170	-1.3249	0.0038274
ClCG10G002920	3514772	3525925	2779	Oxysterol-binding family protein	-1.3244	0.00040164
ClCG08G001810	3725374	3730084	2521	RNA-binding protein	-1.322	0.00012375
ClCG04G011790	26743111	26746279	2436	Exocyst subunit EXO70 family protein	-1.3215	0.0021893
ClCG07G015980	32385837	32387475	1080	Alpha-1,4-glucan-protein synthase [UDP-forming], putative	-1.3203	0.0007223
ClCG04G011950	26906597	26909332	1376	Synaptosomal associated protein, putative	-1.3202	5.62e-05
ClCG01G008080	9274794	9277605	1598	alpha/beta-Hydrolases superfamily protein LENGTH=434	-1.3195	0.00096667
ClCG05G007200	7452837	7458708	1693	BZIP transcription factor family protein 11	-1.3193	0.0010412
ClCG07G010930	26829459	26848126	2455	Glutamate-1-semialdehyde 2,1-aminomutase 1	-1.3193	0.0076207
ClCG05G004380	4093529	4101933	1630	Electron transfer flavoprotein beta-subunit, putative	-1.3192	2.79e-05
ClCG05G024730	36262768	36269989	2994	Actin cross-linking protein LENGTH=519	-1.317	2.56e-05
ClCG02G020100	34709747	34712696	1780	Protein kinase 1b	-1.3152	0.0031968
ClCG02G012340	25730876	25750962	2101	Nicotinate phosphoribosyltransferase family protein	-1.3145	5.68e-06
ClCG11G010190	18821509	18827728	921	Unknown protein	-1.3117	0.010343
ClCG02G005180	5606315	5625605	3706	Major facilitator superfamily protein LENGTH=493	-1.3116	4.52e-05
ClCG09G013680	20895967	20899310	1344	UDP-glycosyltransferase 74 F1 LENGTH=449	-1.3114	3.64e-05
ClCG10G000380	480711	486451	1465	Chitinase	-1.3091	0.00017826
ClCG11G012000	24491447	24498271	3351	H+-ATPase family protein	-1.3091	3.19e-05
ClCG09G002790	2464780	2466205	845	Lactoylglutathione lyase, putative	-1.3086	0.0016346
ClCG03G007270	8231299	8232348	1050	Acetyl esterase, putative	-1.3067	0.0035537
ClCG05G024460	36048433	36049020	588	NAD(P)-linked oxidoreductase-like protein	-1.3067	0.0024327
ClCG01G005990	6631510	6635378	1800	Fructose-bisphosphate aldolase	-1.3049	0.00019795
ClCG05G010430	11626978	11631590	1674	Transporter-related family protein	-1.3023	3.23e-05
ClCG02G014410	28755209	28756030	633	Low temperature and salt responsive protein	-1.3021	0.00011229
ClCG07G012430	28822190	28825589	1517	Protein kinase superfamily protein LENGTH=361	-1.3015	1.26e-06
ClCG01G017370	31902044	31908261	1525	Protein kinase 2	-1.3013	1.49e-08
ClCG09G017800	34773014	34777089	2162	PPPDE putative thiol peptidase family protein	-1.3003	0.0069283
ClCG08G013540	26337256	26337720	465	Stress induced protein	-1.2999	0.0017719
ClCG10G021670	36288046	36289338	857	PAR1 protein	-1.2997	0.0021428
ClCG10G021040	35826967	35829804	1710	Core-2/I-branching beta-1,6-N-acetylglucosaminyltransferase family protein LENGTH=447	-1.2993	0.00059806
ClCG03G001810	1918383	1924842	3898	Kinesin-related protein-like	-1.2985	0.0015016
ClCG02G004570	4739286	4748005	3808	Kinesin-related protein	-1.2984	6.9e-05
ClCG04G004010	15496466	15505427	1742	UDP-N-acetylglucosamine--dolichyl-phosphate N-acetylglucosaminephosphotransferase	-1.2982	0.0015334
ClCG01G017440	31992655	31997039	1762	Formamidase	-1.298	3.35e-06
ClCG01G003970	4322307	4324391	1124	L-lactate dehydrogenase	-1.2964	0.0081336
ClCG02G021470	36001343	36003367	1811	Alpha-l-fucosidase, putative	-1.2962	6.21e-05
ClCG05G026430	37684969	37686442	1413	UDP-glycosyltransferase 1	-1.2957	0.0015423
ClCG02G021730	36167787	36179324	4372	Lysosomal Pro-X carboxypeptidase, putative	-1.2944	0.00010856
ClCG01G003300	3375985	3379532	1724	Fizzy/cell division cycle 20 related 1	-1.2939	3.09e-05
ClCG05G003320	3139327	3143142	1007	Myb family transcription factor family protein	-1.2938	0.00035666
ClCG10G012200	26167308	26170607	1240	Uncharacterised protein family (UPF0114) LENGTH=262	-1.2938	2.81e-06
ClCG05G019540	31779884	31783097	2494	Nbs-lrr resistance protein	-1.2931	0.0001363
ClCG08G007800	20345799	20350637	2435	P-loop containing nucleoside triphosphate hydrolases superfamily protein LENGTH=684	-1.2929	0.0008444
ClCG07G006460	11414789	11416273	504	Polyketide cyclase/dehydrase and lipid transport superfamily protein	-1.2918	0.0089272
ClCG09G018780	36032287	36037477	1702	nodulin MtN21 /EamA-like transporter family protein LENGTH=367	-1.2915	0.00030851
ClCG09G014880	27808522	27811983	1392	Zinc-binding dehydrogenase family protein LENGTH=350	-1.2906	0.0019707
ClCG01G003090	3110977	3120817	2444	GDSL esterase/lipase	-1.2899	0.00026268
ClCG08G010670	23370279	23371235	957	U-box domain-containing protein	-1.2895	3.32e-05
ClCG04G006630	21446636	21448186	1551	methyltransferases LENGTH=513	-1.287	3.55e-06
ClCG10G016650	31371646	31377384	986	NADH:cytochrome b5 reductase	-1.2862	1.27e-07
ClCG02G004450	4601216	4604414	2356	BZIP family transcription factor, putative, expressed	-1.2858	0.00012531
ClCG05G010450	11638068	11653782	1743	Ternary complex factor MIP1-like	-1.2856	0.0097609
ClCG01G003880	4132590	4135881	2227	T3P18.9	-1.2844	0.0029856
ClCG07G005370	7546644	7556604	3547	RNA-dependent RNA polymerase 1b	-1.2843	0.00098322
ClCG09G005630	4904954	4913554	2451	Poly [ADP-ribose] polymerase family protein	-1.2819	0.0019882
ClCG11G014230	27463484	27465986	1343	GF14 protein	-1.2818	1.26e-06
ClCG08G008310	20800994	20808465	1158	AMME syndrome candidate 1 protein-like protein	-1.2794	1.15e-11
ClCG05G022020	34002885	34006913	2891	Calcium-dependent protein kinase, putative	-1.2781	0.0021845
ClCG02G001910	1937481	1941836	1640	Mate efflux family protein	-1.2774	0.00080699
ClCG07G013850	30342848	30351526	3039	Aminopeptidase	-1.2772	0.0095855
ClCG01G017350	31893426	31895971	1618	Acyl-CoA binding protein 3B	-1.2757	1.28e-05
ClCG11G011920	24381050	24384331	2569	Bzip transcription factor-like	-1.2757	0.0043228
ClCG05G022420	34342167	34345028	1597	Amino-acid permease BAT1 homolog	-1.2747	4.24e-06
ClCG02G019620	34317690	34318136	447	Pleckstrin homology domain-containing protein	-1.2725	1.64e-07
ClCG11G005000	5349399	5352822	1502	Protein kinase superfamily protein LENGTH=436	-1.2724	4.11e-06
ClCG01G025830	38877307	38880095	1451	MOSC domain-containing protein 2, mitochondrial	-1.2716	1.97e-10
ClCG06G008390	11979330	11988609	2310	Methylenetetrahydrofolate reductase family protein	-1.2704	0.0014655
ClCG04G007990	22928524	22930029	1506	Avr9/Cf-9 rapidly elicited protein	-1.2701	0.0065948
ClCG01G005860	6438918	6439373	456	50S ribosomal protein-related LENGTH=163	-1.2678	4.03e-06
ClCG05G012420	15929851	15933608	1785	WD40 repeat protein	-1.2658	0.0031347
ClCG07G000760	819425	822491	344	Unknown protein	-1.2652	0.0012173
ClCG07G004190	4912813	4915230	2418	Kinase, putative	-1.2649	0.0003356
ClCG07G012130	28494771	28495571	801	Zinc finger protein, putative	-1.2629	0.0014316
ClCG07G014990	31405364	31409211	1137	Dentin sialophosphoprotein	-1.2625	2.33e-05
ClCG01G000750	627844	633284	1078	Unknown protein	-1.2622	0.0073261
ClCG11G012740	26008838	26015326	2985	Prolyl oligopeptidase family protein	-1.2615	1.72e-06
ClCG08G015860	28289359	28289631	273	EF hand calcium-binding protein family LENGTH=186	-1.2614	0.0075846
ClCG05G024350	35922798	35925866	1403	Methylsterol monooxygenase 1	-1.2608	0.00012953
ClCG10G019000	33957661	33958155	495	Soft fertilization envelope protein	-1.2607	0.00038175
ClCG10G007150	10330018	10332366	980	Ras-related protein Rab-25	-1.26	4.99e-08
ClCG05G021710	33800526	33807084	1794	DIPHOSPHOMEVALONATE DECARBOXYLASE-like protein	-1.2595	1.68e-07
ClCG05G007070	7282833	7286279	3447	Cc-nbs-lrr resistance protein	-1.2591	7.53e-06
ClCG05G022390	34327843	34331561	1918	CONSTANS-like zinc finger protein	-1.2586	0.001114
ClCG09G022240	39277112	39288725	2686	Leucine-rich repeat receptor-like protein kinase	-1.2586	0.00048266
ClCG01G022370	35929110	35931195	1724	Serine/threonine-protein kinase	-1.2567	2.43e-05
ClCG05G004190	3859735	3865903	2335	Long-chain-alcohol oxidase	-1.2566	0.0022674
ClCG03G015230	30161021	30161365	345	ELF4-like protein	-1.2558	0.00022407
ClCG02G006190	6955051	6957922	1598	Cysteine proteinase	-1.2538	0.0005036
ClCG03G003030	3553417	3557742	2602	Kinase family protein	-1.2536	0.0015762
ClCG10G015670	30201452	30201679	228	Calcium-transporting ATPase 2, plasma membrane-type	-1.2535	3.67e-05
ClCG09G002220	2038141	2054317	1292	Predicted to encode a PR (pathogenesis-related) protein. Belongs to the plant thionin (PR-13) family with the following members: At1g66100, At5g36910, At1g72260, At2g15010, At1g12663, At1g12660. LENGTH=115	-1.2495	0.0038433
ClCG10G018160	33109273	33113166	2897	F26K24.5 protein	-1.249	0.0012505
ClCG05G016600	28847258	28852258	2141	Homeobox protein knotted-1, putative	-1.2475	6.06e-05
ClCG06G012100	25223667	25238821	5120	Dicer-like protein 4	-1.2446	0.0030929
ClCG05G025400	36795739	36797828	699	ADP-ribosylation factor	-1.2445	3.68e-08
ClCG05G008340	9025209	9026154	840	AT4g25670/L73G19_50	-1.2438	4.64e-10
ClCG05G007710	8273097	8275310	447	MADS-box transcription factor	-1.2433	9.04e-06
ClCG02G021090	35589460	35592204	1001	Glutamine amidotransferase subunit pdxT	-1.2422	0.0055628
ClCG01G023920	37151668	37157403	3864	Trehalose-6-phosphate synthase	-1.242	0.00041488
ClCG07G008390	22389795	22395436	1332	Aldose 1-epimerase, putative	-1.2415	0.0066837
ClCG11G000100	134411	135328	918	Zinc finger-homeodomain protein 1	-1.2402	0.0022256
ClCG11G003170	3315526	3318150	1634	Glucan endo-1,3-beta-glucosidase	-1.2397	0.00030069
ClCG11G003420	3575277	3579303	1773	Monogalactosyldiacylglycerol synthase	-1.2393	0.0030405
ClCG03G001440	1408647	1412791	1586	Protein RHOMBOID-like 1	-1.2385	0.00042027
ClCG01G007420	8419276	8422756	2366	Receptor-like kinase	-1.2366	0.00056233
ClCG05G004410	4106043	4152055	8799	1-aminocyclopropane-1-carboxylate oxidase-like protein	-1.2365	0.00012181
ClCG04G011670	26665195	26669961	2446	Lipid A export ATP-binding/permease protein MsbA	-1.2354	0.0022158
ClCG07G011100	27060278	27062825	1038	glycine/proline-rich protein LENGTH=173	-1.2346	0.0036329
ClCG02G011410	23912037	23915463	966	Unknown protein	-1.2343	0.001493
ClCG05G016650	28952807	28954663	1203	Serine-rich protein	-1.234	1.14e-05
ClCG06G009100	14489112	14492094	2086	Kinase, putative	-1.2333	0.0010754
ClCG05G017670	30042723	30048077	3258	Endo-1,4-beta-xylanase C	-1.2332	0.00013159
ClCG07G015860	32324857	32330105	1957	Protein kinase superfamily protein LENGTH=408	-1.2327	1.2e-07
ClCG01G022020	35644027	35644650	624	mRNA, clone: RTFL01-44-P14	-1.2318	0.0098788
ClCG03G002270	2573187	2582190	1716	MLO-like protein	-1.2314	0.0099861
ClCG10G002030	2301670	2302397	629	Senescence-associated family protein	-1.231	3.84e-07
ClCG04G008300	23247541	23249289	1749	70 kDa heat shock protein	-1.2303	0.00084516
ClCG10G022440	36865747	36874247	3786	Leucine-rich receptor-like protein kinase family protein LENGTH=1136	-1.2301	0.00017021
ClCG07G010610	26439179	26448738	1083	Glutathione s-transferase, putative	-1.2298	0.00013585
ClCG06G013340	26671126	26675498	1294	Haloacid dehalogenase-like hydrolase domain-containing protein 1A	-1.2291	4.72e-06
ClCG01G006070	6780892	6781335	444	Proline-rich extensin-like family protein LENGTH=951	-1.2287	0.0090285
ClCG04G008420	23344374	23348596	1399	Inorganic pyrophosphatase family protein	-1.2279	0.00040519
Novel00343	23249983	23250294	312	PREDICTED: heat shock 70 kDa protein cognate 1-like, partial [Eucalyptus grandis]	-1.2268	0.0013784
ClCG08G016640	28950576	28951119	461	Phytosulfokines, putative	-1.2261	0.0025906
ClCG01G017390	31918567	31920608	906	T1K7.1 protein	-1.2253	3.71e-05
ClCG07G007290	17178813	17180255	1443	UDP-glucose 6-dehydrogenase	-1.2251	6.23e-07
ClCG08G016610	28931576	28932025	450	Uncharacterised conserved protein UCP031279 LENGTH=167	-1.2245	0.0015521
ClCG01G000300	238064	238327	264	Unknown protein	-1.2242	0.0025528
ClCG04G008410	23340607	23343159	743	Histone H2A	-1.2217	0.00093892
ClCG05G019170	31407628	31410531	1724	Nucleotide-diphospho-sugar transferase family protein LENGTH=428	-1.2194	1.44e-05
ClCG05G010050	11141453	11148450	2162	Protein kinase superfamily protein LENGTH=663	-1.2187	0.0066645
ClCG11G017240	30473510	30511414	6003	Leucine-rich repeat receptor-like protein kinase family protein LENGTH=1045	-1.2183	0.0045565
ClCG10G012830	26859620	26861399	842	At1g79660/F20B17_9	-1.2181	0.00067433
ClCG11G005370	5787593	5790347	1118	Allene oxide cyclase	-1.2173	0.0047654
ClCG10G003510	4324023	4326956	1594	Rhomboid family protein	-1.2159	0.0022225
ClCG02G019320	34051423	34057199	2783	UDP-Glycosyltransferase superfamily protein LENGTH=455	-1.2154	1.74e-05
ClCG08G003510	9412698	9415755	2388	Trihelix transcription factor GT-2	-1.2152	0.0067521
ClCG11G002230	2311526	2312158	633	Avr9/Cf-9 rapidly elicited protein 146	-1.2122	1.27e-07
ClCG11G016250	29525826	29535333	2515	Receptor-like protein kinase	-1.2115	0.002439
ClCG06G002500	2870581	2877523	2669	BZIP protein	-1.2083	0.0059254
ClCG02G022920	37363282	37374274	4050	Regulator of chromosome condensation (RCC1) family with FYVE zinc finger domain LENGTH=1075	-1.2075	0.0001201
ClCG03G008240	9424782	9428379	1597	Tubulin beta chain	-1.2069	0.00069805
ClCG07G017380	33842466	33844584	1259	Peroxidase	-1.2032	2.02e-07
ClCG09G000960	864621	866273	1653	Nodulation Signaling Pathway 1 protein homologue 1	-1.202	0.0028186
ClCG09G021050	38081024	38082106	1083	Serine acetyltransferase	-1.2016	0.00057079
ClCG05G007930	8574780	8580558	2490	Heat stress transcription factor B-4	-1.2014	0.00090589
ClCG01G016140	30469261	30473033	708	RPM1-interacting protein 4 (RIN4) family protein	-1.1996	0.0013678
ClCG06G007210	8834720	8835812	776	Proton gradient regulation 5	-1.1993	0.0011219
ClCG04G008880	23736364	23739305	1002	Cell number regulator 20	-1.1988	3.09e-07
ClCG00G000340	491111	501824	1882	Protein phosphatase-2c, putative	-1.1982	0.00638
ClCG02G019770	34465923	34470672	1945	Plant protein of unknown function (DUF641) LENGTH=559	-1.1982	0.001617
ClCG05G018570	30825421	30827817	2397	UDP-N-acetylglucosamine--peptide N-acetylglucosaminyltransferase 110 kDa subunit	-1.1979	0.0066302
ClCG11G017250	30524637	30547531	4077	Receptor-like protein kinase	-1.1938	0.0042103
ClCG01G020060	34202164	34205012	981	Glutaredoxin family protein	-1.1916	0.0017277
ClCG10G006690	9244372	9248354	2063	Peroxisomal membrane protein, putative	-1.1906	0.00041311
ClCG01G016420	30783716	30787725	2148	Kinase-like protein	-1.1888	0.00072754
ClCG05G006350	6321293	6325341	2876	response regulator 2 LENGTH=664	-1.1875	1.62e-07
ClCG06G004390	5025169	5030288	2190	Beta-glucosidase	-1.1873	0.0013766
ClCG04G005870	20060035	20060532	498	Unknown protein	-1.1872	0.0011491
ClCG02G003700	3746562	3750669	2264	Laccase-like protein	-1.185	0.0058177
ClCG05G008780	9513422	9523440	2153	Cyclic nucleotide-gated channel C family protein	-1.1832	0.00040579
ClCG06G013990	27425268	27442484	2527	Glycogen debranching enzyme	-1.1829	0.0061197
ClCG01G020310	34444280	34449558	2496	Calcium-dependent protein kinase	-1.1828	5.53e-06
ClCG06G004720	5373727	5381817	428	Negatively light-regulated protein	-1.1818	0.00036855
ClCG10G013400	27618146	27618421	276	Unknown protein	-1.181	0.0040963
ClCG03G006650	7475571	7476251	186	Unknown protein	-1.1806	0.0017318
ClCG08G016320	28700581	28703117	1916	Lipase, putative, expressed	-1.1804	0.00038206
Novel00583	10562928	10564230	1303	PREDICTED: uncharacterized protein LOC103956333 [Pyrus x bretschneideri]	-1.1791	0.001369
Novel00073	5249643	5250802	614	-	-1.179	0.0012525
ClCG04G006120	20511816	20515376	2357	RING/U-box superfamily protein LENGTH=493	-1.178	0.00043499
ClCG10G021890	36421599	36427672	2044	Glycosyltransferase, putative	-1.1774	3.76e-09
ClCG10G015970	30526797	30532022	2707	5-methyltetrahydropteroyltriglutamate--homocysteine methyltransferase, putative	-1.1761	0.00046253
ClCG03G000130	176047	178546	1956	WRKY transcription factor 07	-1.1757	0.0013633
ClCG11G010820	21096101	21102129	4173	Lipid A export ATP-binding/permease protein MsbA	-1.1754	0.0039979
ClCG09G021410	38391658	38393812	772	RPM1-interacting protein 4 (RIN4) family protein	-1.1753	0.004195
ClCG02G009430	14054455	14059562	2153	RNA-binding protein, putative	-1.1744	0.01006
ClCG09G000300	302620	322359	6833	Receptor-like protein kinase	-1.1733	3.57e-06
ClCG08G008670	21166480	21171165	3947	Leucine-rich receptor-like protein kinase	-1.1722	0.005002
ClCG09G011700	11838649	11847627	3070	Homeobox-leucine zipper family protein	-1.1717	0.007021
ClCG11G010760	20975027	20980381	1242	Transmembrane protein	-1.1715	1.54e-08
ClCG11G012620	25829128	25834569	1023	nodulin MtN21 /EamA-like transporter family protein LENGTH=373	-1.1681	0.0098936
ClCG06G008500	12384925	12388985	2552	Regulator of Vps4 activity in the MVB pathway protein LENGTH=732	-1.167	0.010928
ClCG02G009010	12482048	12485922	2232	Cellulose synthase family protein	-1.1666	0.0078247
Novel00769	5646931	5661091	12792	PREDICTED: pleiotropic drug resistance protein 3-like [Cucumis sativus]>gi|700204232|gb|KGN59365.1| hypothetical protein Csa_3G814320 [Cucumis sativus]	-1.1661	0.0039308
ClCG05G008330	9019607	9024827	1427	PPPDE putative thiol peptidase family protein LENGTH=252	-1.1633	0.0029524
ClCG01G007680	8777061	8777712	240	Unknown protein	-1.1619	0.0015179
ClCG02G021190	35692729	35694661	1002	CASP-like protein	-1.1609	4.08e-05
ClCG08G009250	21860990	21865504	2277	Dolichyl-diphosphooligosaccharide-protein glycosyltransferase subunit	-1.1598	0.0044417
ClCG06G012830	26019659	26020846	1091	Tetraspanin family protein LENGTH=269	-1.1586	0.00018895
ClCG10G021630	36255932	36260227	3452	Gb|AAC95187.1	-1.1578	0.003843
ClCG08G008460	20950641	20951379	662	HSP20-like chaperones superfamily protein LENGTH=249	-1.157	0.00052591
Novel00407	6072080	6074092	2013	PREDICTED: putative glycosyltransferase 2 [Cucumis melo]	-1.1567	0.00096259
ClCG08G016460	28824074	28825868	1107	F-box/kelch-repeat protein	-1.156	0.0054958
ClCG02G014460	28793559	28799359	1723	Vacuolar protein sorting-associated protein 27	-1.1549	0.00028731
ClCG11G001660	1806239	1811966	2446	Kinase family protein	-1.1544	0.010307
ClCG11G005320	5746388	5749602	788	Proteasome maturation protein, putative	-1.1525	0.010001
ClCG10G022670	37068288	37069877	1590	Pentatricopeptide repeat-containing protein	-1.1522	0.001901
Novel00756	24011859	24013247	777	Histone H3.3 [Glycine soja]	-1.1516	0.0032623
ClCG10G015340	29847697	29852278	2179	Cystathionine gamma synthase	-1.1512	0.0080376
ClCG01G017060	31600661	31602862	792	ADP-ribosylation factor family protein	-1.1504	0.00041416
ClCG02G018450	33080472	33089937	1486	Tobamovirus multiplication protein 3	-1.1497	0.0010246
ClCG10G001960	2168264	2181823	2796	lon protease 2 LENGTH=888	-1.1493	5.9e-07
ClCG09G014690	27190145	27198692	1272	Zinc-binding dehydrogenase family protein LENGTH=345	-1.1486	0.0078366
ClCG04G009790	24771014	24773453	1597	Fructose-bisphosphate aldolase	-1.1455	0.0026053
ClCG06G017480	30642336	30646492	1981	Copine, putative	-1.1454	0.00094477
ClCG10G000150	259859	272899	2633	Auxin efflux carrier family protein	-1.1451	0.00032672
ClCG11G015380	28665611	28666296	564	Senescence-associated family protein	-1.1431	0.0024015
ClCG01G014220	28503171	28503656	486	Unknown protein	-1.142	0.0062526
ClCG05G020870	32877311	32881145	2056	IQ domain-containing protein	-1.1406	0.0016884
ClCG01G020820	34859444	34863570	1282	3-isopropylmalate dehydrogenase	-1.1393	9.32e-08
ClCG08G005230	16462030	16465741	2870	Agenet domain-containing protein / bromo-adjacent homology (BAH) domain-containing protein	-1.1377	5.29e-07
ClCG05G001360	1404707	1412267	3894	Pectin lyase-like superfamily protein LENGTH=476	-1.1352	3.04e-05
ClCG06G002840	3408192	3408413	222	Unknown protein	-1.1348	0.0089697
ClCG09G018840	36092187	36095959	2102	NHL domain-containing protein	-1.1309	0.0082749
ClCG01G020610	34725529	34728851	1404	Prolyl 4-hydroxylase alpha subunit, putative	-1.1302	0.0087615
ClCG05G004860	4694716	4701819	2670	Dymeclin	-1.1289	3.11e-05
ClCG04G010520	25523758	25528028	1572	Jasmonate ZIM-domain protein 2	-1.1283	0.0022011
ClCG10G007660	11546590	11548259	1251	NAC domain-containing protein, putative	-1.1257	0.010421
ClCG02G018310	32948883	32958082	1651	Protein kinase-like protein	-1.1246	1.29e-05
ClCG05G026460	37719643	37722075	1014	WRKY transcription factor 43.1	-1.1198	0.0055052
ClCG06G011580	24494943	24501218	2258	Clathrin assembly protein, putative	-1.1196	1.18e-08
ClCG07G002990	3062292	3080630	9849	Disease resistance protein	-1.1189	0.0001009
ClCG05G023020	34897251	34901894	1977	NAC domain protein	-1.1185	0.00075623
ClCG05G015810	27727395	27732720	1715	Chalcone-flavanone isomerase family protein LENGTH=398	-1.1184	0.00080844
ClCG05G000660	759266	768227	3907	L-fucokinase/GDP-L-fucose pyrophosphorylase LENGTH=1055	-1.1181	0.00099747
ClCG05G008640	9316020	9319351	782	Ubiquitin conjugating enzyme 2	-1.1162	7.56e-05
ClCG02G007840	9556002	9559633	1207	RNA binding (RRM/RBD/RNP motifs) family protein LENGTH=267	-1.116	1.7e-05
ClCG10G001870	2064697	2071632	4129	Type I inositol-1,4,5-trisphosphate 5-phosphatase	-1.1146	0.0022406
ClCG04G010710	25706496	25720517	4445	Kinase family protein	-1.1127	3.26e-05
ClCG09G008930	8516675	8522859	1162	Spindle and kinetochore-associated protein 1 homolog	-1.1126	0.0026152
ClCG03G002290	2628812	2638742	1647	MLO-like protein	-1.1117	0.0014629
ClCG05G010010	11090131	11100327	2800	DNA repair and recombination protein RAD54-like protein	-1.1111	0.0047915
ClCG05G017620	29955439	29961842	1847	Squalene epoxidase	-1.11	0.010027
ClCG10G008720	19126697	19132360	2078	6-phosphofructokinase	-1.1099	0.0029929
[truncated: 460 more rows]
