# Supplementary material for: Functional Relevance of Citrulline in the Vegetative Tissues of Watermelon During Abiotic Stresses
Source: Front Plant Sci. 2020 May 5;11:512. doi: 10.3389/fpls.2020.00512 (PMC7216109; doi:10.3389/fpls.2020.00512)
Supplement: Supplementary file 20 [file Table_6.XLSX]

## Sheet: Sheet1
Supplementary Table S6: Changes in free amino acids content in leaves and stem of cultivar Charleston Gray during nitrogen deficit
The values represent means (pmol/mg) ± SD (n=3 or 4) detected in tissues at 45 (Leaf I and stem) and 69 DAT (Leaf II) during nitrogen deficit. Asterisk (*) represents significant difference (p <0.1) Student's T-Test. DAT = Days after initiation of drought treatment, n.d = Not detected
Charleston Gray
Tissue	Leaf I			Leaf II			Stem
Treatment	HN	LN	Fold-change	HN	LN	Fold-change	HN	LN	Fold-change
Alanine	1773 ± 513	1443 ± 188	1.22877	763 ± 88.4	783 ± 122	0.974441	2495 ± 623	1858 ± 124	1.3432
Arginine	1385 ± 532	578 ± 341	2.4	105 ± 16.6	77.5 ± 4.8	1.4	220 ± 20.0	275 ± 45.0	0.8
Asparagine	110 ± 20.4	103 ± 11.8	1.07317	57.5 ± 4.8	65 ± 6.5	0.884615	373 ± 56.8	323 ± 23.9	1.15504
Aspartic Acid	3013 ± 276	1913 ± 175*	1.57516	1763 ± 182	830 ± 95.4*	2.12349	1160 ± 39.8	1405 ± 90.6*	0.825623
Citrulline	2145 ± 469	563 ± 228*	4.6	1080 ± 453	170 ± 55.8*	6.4	4223 ± 348	4820 ± 871	0.9
Glutamic Acid	5223 ± 967	4373 ± 518	1.1944	2918 ± 533	2743 ± 138	1.06381	2448 ± 104	2685 ± 48.4*	0.911546
Glutamine	1595 ± 364	743 ± 68.5*	2.14815	583 ± 104	293 ± 26.9*	1.99145	8903 ± 1206	8725 ± 721	1.02034
Glycine	1435 ± 444	805 ± 189	1.78261	780 ± 78.6	508 ± 25.0*	1.53695	825 ± 84.5	713 ± 37.9	1.15789
Histidine	82.5 ± 2.5	75 ± 2.9*	1.1	72.5 ± 2.5	75 ± 2.9	0.966667	243 ± 39.4	265 ± 13.2	0.915094
Isoleucine	303 ± 113	305 ± 32.3	0.991803	205 ± 68.5	n.d.		675 ± 93.5	693 ± 35.9	0.974729
Leucine	163 ± 18.4	87.5 ± 19.3*	1.85714	110 ± 13.5	158 ± 25.0	0.698413	398 ± 72.6	348 ± 29.3	1.14388
L-Ornithine	87.5 ± 14.9	2.5 ± 2.5*	35	0.1 ± 0.1	0.1 ± 0.1	1	0.1 ± 0.1	2.5 ± 2.5	0.04
Lysine	110 ± 27.4	50 ± 15.8*	2.2	47.5 ± 11.1	123 ± 37.7*	0.387755	95 ± 14.4	155 ± 18.9*	0.612903
Phenylalanine	133 ± 14.4	118 ± 15.5	1.12766	77.5 ± 4.8	70 ± 7.1	1.10714	658 ± 71.1	708 ± 52.8	0.929329
Proline	375 ± 120	195 ± 42.7	1.92308	145 ± 8.7	185 ± 11.9*	0.783784	178 ± 30.7	165 ± 8.7	1.07576
Serine	855 ± 247	718 ± 96.2	1.19164	400 ± 37.6	458 ± 66.0	0.874317	1050 ± 163	1035 ± 135	1.01449
Threonine	445 ± 130	330 ± 47.1	1.34848	143 ± 19.7	143 ± 11.1	1	653 ± 94.1	670 ± 30.3	0.973881
Tryptophan	45 ± 41.7	7.5 ± 4.8	6	30 ± 8.2	50 ± 17.3	0.6	67.5 ± 19.3	57.5 ± 8.5	1.17391
Tyrosine	75 ± 5.0	65 ± 6.5	1.15385	47.5 ± 2.5	50 ± 0.1	0.95	198 ± 32.8	158 ± 14.9	1.25397
Valine	355 ± 119	213 ± 48.0	1.67059	153 ± 10.3	165 ± 11.9	0.924242	640 ± 128	620 ± 41.0	1.03226
