# Supplementary material for: Functional Relevance of Citrulline in the Vegetative Tissues of Watermelon During Abiotic Stresses
Source: Front Plant Sci. 2020 May 5;11:512. doi: 10.3389/fpls.2020.00512 (PMC7216109; doi:10.3389/fpls.2020.00512)
Supplement: Supplementary file 21 [file Table_7.XLSX]

## Sheet: Sheet1
Supplementary Table S7: Changes in free amino acids content in leaves and stem of cultivar Crimson Sweet during nitrogen deficit
The values represent means (pmol/mg) ± SD (n=3 or 4) detected in tissues at 45 (Leaf I and stem) and 69 DAT (Leaf II) during nitrogen deficit. Asterisk (*) represents significant difference (p <0.1) Student's T-Test. DAT = Days after initiation of drought treatment
Variety	Crimson Sweet
Tissue	Leaf I			Leaf II			Stem
Treatment	HN	LN	Fold-change	HN	LN	Fold-change	HN	LN	Fold-change
Alanine	1830 ± 122	1105 ± 139*	1.65611	960 ± 59.0	920 ± 157	1.04348	1645 ± 363	1288 ± 375	1.27767
Arginine	1997 ± 818	228 ± 121*	8.8	305 ± 158	108 ± 24.3	2.8	343 ± 143	195 ± 45.0	1.8
Asparagine	107 ± 3.3	95 ± 6.5	1.12281	80 ± 7.1	70 ± 5.8	1.14286	253 ± 25.6	248 ± 36.1	1.0202
Aspartic Acid	3370 ± 289	2438 ± 198*	1.38256	2553 ± 309	1758 ± 271*	1.45235	1260 ± 9.1	1265 ± 141	0.996047
Citrulline	2417 ± 544	863 ± 63.4*	2.8	1950 ± 922	355 ± 98.4	5.5	3453 ± 691	2453 ± 518	1.4
Glutamic Acid	5457 ± 684	3980 ± 471	1.37102	4293 ± 270	3948 ± 476	1.0874	2650 ± 141	2538 ± 243	1.04433
Glutamine	1597 ± 99.4	795 ± 122*	2.00839	950 ± 204	523 ± 71.2*	1.81818	6463 ± 1025	5725 ± 1145	1.12882
Glycine	1493 ± 253	640 ± 108*	2.33333	995 ± 258	535 ± 87.8	1.85981	738 ± 133	575 ± 93.1	1.28261
Histidine	90 ± 5.8	75 ± 2.9*	1.2	82.5 ± 9.5	77.5 ± 4.8	1.06452	180 ± 25.8	180 ± 26.1	1
Isoleucine	397 ± 29.6	293 ± 12.5*	1.35613	0.1 ± 0.1	0.1 ± 0.1	1	573 ± 52.3	573 ± 57.9	1
Leucine	137 ± 24.0	77.5 ± 16.0*	1.76344	100 ± 17.8	82.5 ± 14.9	1.21212	295 ± 38.8	263 ± 40.9	1.12381
L-Ornithine	70 ± 25.2	0.1 ± 0.1*	700	0.1 ± 0.1	0.1 ± 0.1	1	0.1 ± 0.1	0.1 ± 0.1	1
Lysine	93.3 ± 17.6	57.5 ± 11.1	1.62319	65 ± 17.6	65 ± 16.6	1	95 ± 6.5	105 ± 6.5	0.904762
Phenylalanine	120 ± 15.3	90 ± 14.1	1.33333	105 ± 15.5	90 ± 10.8	1.16667	628 ± 95.1	518 ± 57.5	1.21256
Proline	230 ± 49.3	135 ± 19.4*	1.7037	125 ± 15.5	110 ± 10.8	1.13636	155 ± 15.5	143 ± 13.8	1.08772
Serine	1070 ± 104	823 ± 54.5*	1.30091	698 ± 93.3	645 ± 74.9	1.0814	910 ± 138	858 ± 135	1.06122
Threonine	480 ± 80.0	283 ± 24.3*	1.69912	323 ± 75.5	230 ± 21.2	1.40217	583 ± 91.9	558 ± 70.4	1.04484
Tryptophan	3.3 ± 3.3	15 ± 15.0	0.222222	7.5 ± 4.8	30 ± 19.1	0.25	42.5 ± 7.5	40 ± 5.8	1.0625
Tyrosine	73.3 ± 6.7	60 ± 4.1	1.22222	57.5 ± 2.5	55 ± 2.9	1.04545	140 ± 16.8	133 ± 14.9	1.0566
Valine	327 ± 46.7	175 ± 32.3*	1.86667	210 ± 32.7	163 ± 18.0	1.29231	490 ± 71.1	440 ± 80.3	1.11364
